# Supplementary material for: On the classification of simple and complex biological images using Krawtchouk moments and Generalized pseudo-Zernike moments: a case study with fly wing images and breast cancer mammograms
Source: PeerJ Comput Sci. 2021 Sep 9;7:e698. doi: 10.7717/peerj-cs.698 (PMC8444072; doi:10.7717/peerj-cs.698)
Supplement: Supplemental Information 3 — (A) Classification matrix obtained using Krawtchouk moment invariants. (B) Classification matrix obtained using landmark geometric morphometric data. [file peerj-cs-07-698-s003.txt]

 Supplemental File 3

(A) Classification matrix for GUIDE kernel method using Krawtchouk moment invariants
 Classification matrix for training sample:
 Predicted      True class
 class      B_javanic  B_karnyi B_peregri C_megacep C_nigripe C_pinguis
 B_javanica         5         0         0         0         0         0
 B_karnyi           0         4         0         0         0         0
 B_peregrin         0         0         5         0         0         0
 C_megaceph         0         0         0         5         0         0
 C_nigripes         0         0         0         0         5         0
 C_pinguis          0         0         0         0         0         5
 C_rufifaci         0         0         0         0         0         0
 C_villineu         0         0         0         0         0         0
 L_cuprina          0         0         0         0         0         0
 L_porphyri         0         0         0         0         0         0
 P_albiceps         0         0         0         0         0         0
 P_misera           0         1         0         0         0         0
 S_dux              0         0         0         0         0         0
 S_princeps         0         0         0         0         0         0
 S_ruficorn         0         0         0         0         0         0
 Total              5         5         5         5         5         5
           C_rufifac C_villine L_cuprina L_porphyr P_albicep  P_misera
 B_javanica         0         0         0         0         0         0
 B_karnyi           0         0         0         0         0         0
 B_peregrin         0         0         0         0         0         0
 C_megaceph         0         0         0         0         0         0
 C_nigripes         0         0         0         0         1         0
 C_pinguis          0         0         0         0         0         0
 C_rufifaci         5         0         0         0         0         0
 C_villineu         0         5         0         0         0         0
 L_cuprina          0         0         4         0         0         0
 L_porphyri         0         0         0         5         0         0
 P_albiceps         0         0         0         0         4         0
 P_misera           0         0         0         0         0         5
 S_dux              0         0         0         0         0         0
 S_princeps         0         0         0         0         0         0
 S_ruficorn         0         0         0         0         0         0
 Total              5         5         4         5         5         5
 
               S_dux S_princep S_ruficor
 B_javanica         0         0         0
 B_karnyi           0         0         0
 B_peregrin         0         0         0
 C_megaceph         0         0         0
 C_nigripes         0         0         0
 C_pinguis          0         0         0
 C_rufifaci         0         0         0
 C_villineu         1         0         0
 L_cuprina          0         0         0
 L_porphyri         0         0         0
 P_albiceps         0         0         0
 P_misera           0         0         0
 S_dux              4         0         0
 S_princeps         0         5         0
 S_ruficorn         0         0         5
 Total              5         5         5
 

 Total sample size = 74
 Number misclassified = 3

(B) Classification matrix for GUIDE kernel method using geometric morphometric data 

 Predicted      True class
 class      B.javanic  B.karnyi B.peregri C.megacep C.nigripe C.pinguis
 B.javanica         5         0         0         0         0         0
 B.karnyi           0         0         0         0         0         0
 B.peregrin         0         1         2         0         0         0
 C.megaceph         0         0         0         4         0         0
 C.nigripes         0         0         0         0         5         0
 C.pinguis          0         0         0         1         0         5
 C.rufifaci         0         0         0         0         0         0
 C.villineu         0         0         0         0         0         0
 L.cuprina          0         0         0         0         0         0
 L.porphyri         0         0         0         0         0         0
 P.albiceps         0         3         3         0         0         0
 P.misera           0         0         0         0         0         0
 S.dux              0         0         0         0         0         0
 S.princeps         0         0         0         0         0         0
 S.ruficorn         0         1         0         0         0         0
 Total              5         5         5         5         5         5
           C.rufifac C.villine L.cuprina L.porphyr P.albicep  P.misera
 B.javanica         0         0         0         0         0         1
 B.karnyi           0         0         0         0         0         0
 B.peregrin         0         0         0         0         0         0
 C.megaceph         0         0         0         0         0         0
 C.nigripes         0         0         0         0         0         0
 C.pinguis          0         0         0         0         0         0
 C.rufifaci         5         0         0         0         0         0
 C.villineu         0         5         0         0         0         0
 L.cuprina          0         0         4         0         0         0
 L.porphyri         0         0         0         5         0         0
 P.albiceps         0         0         0         0         5         0
 P.misera           0         0         0         0         0         3
 S.dux              0         0         0         0         0         0
 S.princeps         0         0         0         0         0         1
 S.ruficorn         0         0         0         0         0         0
 Total              5         5         4         5         5         5
 
               S.dux S.princep S.ruficor
 B.javanica         0         0         0
 B.karnyi           0         0         0
 B.peregrin         0         0         0
 C.megaceph         0         0         0
 C.nigripes         0         0         0
 C.pinguis          0         0         0
 C.rufifaci         0         0         0
 C.villineu         0         0         0
 L.cuprina          0         0         0
 L.porphyri         0         0         0
 P.albiceps         0         0         0
 P.misera           0         0         0
 S.dux              3         0         0
 S.princeps         0         5         0
 S.ruficorn         2         0         5
 Total              5         5         5

 Total sample size = 74
 Number of misclassified samples = 13
