# Supplementary material for: On the classification of simple and complex biological images using Krawtchouk moments and Generalized pseudo-Zernike moments: a case study with fly wing images and breast cancer mammograms
Source: PeerJ Comput Sci. 2021 Sep 9;7:e698. doi: 10.7717/peerj-cs.698 (PMC8444072; doi:10.7717/peerj-cs.698)
Supplement: Supplemental Information 4 [file peerj-cs-07-698-s004.zip]

Archive with 181 entries (163 files):
- Supplemental File - Problem 1 Code and Raw Data/binary_images/
- Supplemental File - Problem 1 Code and Raw Data/binary_images/B.javanica.1.M.png
- Supplemental File - Problem 1 Code and Raw Data/binary_images/B.javanica.2.M.png
- Supplemental File - Problem 1 Code and Raw Data/binary_images/B.javanica.3.M.png
- Supplemental File - Problem 1 Code and Raw Data/binary_images/B.javanica.4.M.png
- Supplemental File - Problem 1 Code and Raw Data/binary_images/B.javanica.5.M.png
- Supplemental File - Problem 1 Code and Raw Data/binary_images/B.karnyi.1.M.png
- Supplemental File - Problem 1 Code and Raw Data/binary_images/B.karnyi.2.M.png
- Supplemental File - Problem 1 Code and Raw Data/binary_images/B.karnyi.3.M.png
- Supplemental File - Problem 1 Code and Raw Data/binary_images/B.karnyi.4.M.png
- Supplemental File - Problem 1 Code and Raw Data/binary_images/B.karnyi.5.M.png
- Supplemental File - Problem 1 Code and Raw Data/binary_images/B.peregrina.1.M.png
- Supplemental File - Problem 1 Code and Raw Data/binary_images/B.peregrina.2.M.png
- Supplemental File - Problem 1 Code and Raw Data/binary_images/B.peregrina.3.M.png
- Supplemental File - Problem 1 Code and Raw Data/binary_images/B.peregrina.4.M.png
- Supplemental File - Problem 1 Code and Raw Data/binary_images/B.peregrina.5.M.png
- Supplemental File - Problem 1 Code and Raw Data/binary_images/C.megacephala.1.M.png
- Supplemental File - Problem 1 Code and Raw Data/binary_images/C.megacephala.2.M.png
- Supplemental File - Problem 1 Code and Raw Data/binary_images/C.megacephala.7.M.png
- Supplemental File - Problem 1 Code and Raw Data/binary_images/C.megacephala.8.M.png
- Supplemental File - Problem 1 Code and Raw Data/binary_images/C.megacephala.9.M.png
- Supplemental File - Problem 1 Code and Raw Data/binary_images/C.nigripes.1.M.png
- Supplemental File - Problem 1 Code and Raw Data/binary_images/C.nigripes.2.M.png
- Supplemental File - Problem 1 Code and Raw Data/binary_images/C.nigripes.3.M.png
- Supplemental File - Problem 1 Code and Raw Data/binary_images/C.nigripes.7.M.png
- Supplemental File - Problem 1 Code and Raw Data/binary_images/C.nigripes.9.M.png
- Supplemental File - Problem 1 Code and Raw Data/binary_images/C.pinguis.3.M.png
- Supplemental File - Problem 1 Code and Raw Data/binary_images/C.pinguis.5.M.png
- Supplemental File - Problem 1 Code and Raw Data/binary_images/C.pinguis.6.M.png
- Supplemental File - Problem 1 Code and Raw Data/binary_images/C.pinguis.7.M.png
- Supplemental File - Problem 1 Code and Raw Data/binary_images/C.pinguis.8.M.png
- Supplemental File - Problem 1 Code and Raw Data/binary_images/C.rufifacies.1.M.png
- Supplemental File - Problem 1 Code and Raw Data/binary_images/C.rufifacies.2.M.png
- Supplemental File - Problem 1 Code and Raw Data/binary_images/C.rufifacies.3.M.png
- Supplemental File - Problem 1 Code and Raw Data/binary_images/C.rufifacies.4.M.png
- Supplemental File - Problem 1 Code and Raw Data/binary_images/C.rufifacies.5.M.png
- Supplemental File - Problem 1 Code and Raw Data/binary_images/C.villineuvi.1.M.png
- Supplemental File - Problem 1 Code and Raw Data/binary_images/C.villineuvi.2.M.png
- Supplemental File - Problem 1 Code and Raw Data/binary_images/C.villineuvi.3.M.png
- Supplemental File - Problem 1 Code and Raw Data/binary_images/C.villineuvi.4.M.png
- Supplemental File - Problem 1 Code and Raw Data/binary_images/C.villineuvi.5.M.png
- Supplemental File - Problem 1 Code and Raw Data/binary_images/L.cuprina.1.M.png
- Supplemental File - Problem 1 Code and Raw Data/binary_images/L.cuprina.2.M.png
- Supplemental File - Problem 1 Code and Raw Data/binary_images/L.cuprina.3.M.png
- Supplemental File - Problem 1 Code and Raw Data/binary_images/L.cuprina.4.M.png
- Supplemental File - Problem 1 Code and Raw Data/binary_images/L.porphyrina.1.M.png
- Supplemental File - Problem 1 Code and Raw Data/binary_images/L.porphyrina.10.M.png
- Supplemental File - Problem 1 Code and Raw Data/binary_images/L.porphyrina.4.M.png
- Supplemental File - Problem 1 Code and Raw Data/binary_images/L.porphyrina.5.M.png
- Supplemental File - Problem 1 Code and Raw Data/binary_images/L.porphyrina.9.M.png
- Supplemental File - Problem 1 Code and Raw Data/binary_images/P.albiceps.1.M.png
- Supplemental File - Problem 1 Code and Raw Data/binary_images/P.albiceps.2.M.png
- Supplemental File - Problem 1 Code and Raw Data/binary_images/P.albiceps.3.M.png
- Supplemental File - Problem 1 Code and Raw Data/binary_images/P.albiceps.4.M.png
- Supplemental File - Problem 1 Code and Raw Data/binary_images/P.albiceps.5.M.png
- Supplemental File - Problem 1 Code and Raw Data/binary_images/P.misera.1.M.png
- Supplemental File - Problem 1 Code and Raw Data/binary_images/P.misera.2.M.png
- Supplemental File - Problem 1 Code and Raw Data/binary_images/P.misera.3.M.png
- Supplemental File - Problem 1 Code and Raw Data/binary_images/P.misera.4.M.png
- Supplemental File - Problem 1 Code and Raw Data/binary_images/P.misera.5.M.png
- Supplemental File - Problem 1 Code and Raw Data/binary_images/S.dux.1.M.png
- Supplemental File - Problem 1 Code and Raw Data/binary_images/S.dux.2.M.png
- Supplemental File - Problem 1 Code and Raw Data/binary_images/S.dux.3.M.png
- Supplemental File - Problem 1 Code and Raw Data/binary_images/S.dux.4.M.png
- Supplemental File - Problem 1 Code and Raw Data/binary_images/S.dux.5.M.png
- Supplemental File - Problem 1 Code and Raw Data/binary_images/S.princeps.1.M.png
- Supplemental File - Problem 1 Code and Raw Data/binary_images/S.princeps.2.M.png
- Supplemental File - Problem 1 Code and Raw Data/binary_images/S.princeps.3.M.png
- Supplemental File - Problem 1 Code and Raw Data/binary_images/S.princeps.4.M.png
- Supplemental File - Problem 1 Code and Raw Data/binary_images/S.princeps.5.M.png
- Supplemental File - Problem 1 Code and Raw Data/binary_images/S.ruficornis.1.M.png
- Supplemental File - Problem 1 Code and Raw Data/binary_images/S.ruficornis.2.M.png
- Supplemental File - Problem 1 Code and Raw Data/binary_images/S.ruficornis.3.M.png
- Supplemental File - Problem 1 Code and Raw Data/binary_images/S.ruficornis.4.M.png
- Supplemental File - Problem 1 Code and Raw Data/binary_images/S.ruficornis.5.M.png
- Supplemental File - Problem 1 Code and Raw Data/GM_analysis.R
- Supplemental File - Problem 1 Code and Raw Data/GUIDE files/
- Supplemental File - Problem 1 Code and Raw Data/GUIDE files/fly_GM.csv
- Supplemental File - Problem 1 Code and Raw Data/GUIDE files/fly_GM.DSC
- Supplemental File - Problem 1 Code and Raw Data/GUIDE files/fly_GM.in
- Supplemental File - Problem 1 Code and Raw Data/GUIDE files/fly_GM.out
- Supplemental File - Problem 1 Code and Raw Data/GUIDE files/fly_GM_rf.in
- Supplemental File - Problem 1 Code and Raw Data/GUIDE files/fly_GM_rf.out
- Supplemental File - Problem 1 Code and Raw Data/GUIDE files/fly_km_invar.csv
- Supplemental File - Problem 1 Code and Raw Data/GUIDE files/fly_km_invar.DSC
- Supplemental File - Problem 1 Code and Raw Data/GUIDE files/kernel_352.in
- Supplemental File - Problem 1 Code and Raw Data/GUIDE files/kernel_352.out
- Supplemental File - Problem 1 Code and Raw Data/GUIDE files/rf.in
- Supplemental File - Problem 1 Code and Raw Data/GUIDE files/rf.out
- Supplemental File - Problem 1 Code and Raw Data/KM_flywings.R
- Supplemental File - Problem 1 Code and Raw Data/README_PROBLEM1.txt
- Supplemental File - Problem 1 Code and Raw Data/tpsdata/
- Supplemental File - Problem 1 Code and Raw Data/tpsdata/B_javanica/
- Supplemental File - Problem 1 Code and Raw Data/tpsdata/B_javanica/B.javanica.1.M.TPS
- Supplemental File - Problem 1 Code and Raw Data/tpsdata/B_javanica/B.javanica.2.M.TPS
- Supplemental File - Problem 1 Code and Raw Data/tpsdata/B_javanica/B.javanica.3.M.TPS
- Supplemental File - Problem 1 Code and Raw Data/tpsdata/B_javanica/B.javanica.4.M.TPS
- Supplemental File - Problem 1 Code and Raw Data/tpsdata/B_javanica/B.javanica.5.M.TPS
- Supplemental File - Problem 1 Code and Raw Data/tpsdata/B_karnyi/
- Supplemental File - Problem 1 Code and Raw Data/tpsdata/B_karnyi/B.karnyi.1.M.TPS
- Supplemental File - Problem 1 Code and Raw Data/tpsdata/B_karnyi/B.karnyi.2.M.TPS
- Supplemental File - Problem 1 Code and Raw Data/tpsdata/B_karnyi/B.karnyi.3.M.TPS
- Supplemental File - Problem 1 Code and Raw Data/tpsdata/B_karnyi/B.karnyi.4.M.TPS
- Supplemental File - Problem 1 Code and Raw Data/tpsdata/B_karnyi/B.karnyi.5.M.TPS
- Supplemental File - Problem 1 Code and Raw Data/tpsdata/B_peregrina/
- Supplemental File - Problem 1 Code and Raw Data/tpsdata/B_peregrina/B.peregrina.1.M.TPS
- Supplemental File - Problem 1 Code and Raw Data/tpsdata/B_peregrina/B.peregrina.2.M.TPS
- Supplemental File - Problem 1 Code and Raw Data/tpsdata/B_peregrina/B.peregrina.3.M.TPS
- Supplemental File - Problem 1 Code and Raw Data/tpsdata/B_peregrina/B.peregrina.4.M.TPS
- Supplemental File - Problem 1 Code and Raw Data/tpsdata/B_peregrina/B.peregrina.5.M.TPS
- Supplemental File - Problem 1 Code and Raw Data/tpsdata/C_megacephala/
- Supplemental File - Problem 1 Code and Raw Data/tpsdata/C_megacephala/C.megacephala.1.M.TPS
- Supplemental File - Problem 1 Code and Raw Data/tpsdata/C_megacephala/C.megacephala.2.M.TPS
- Supplemental File - Problem 1 Code and Raw Data/tpsdata/C_megacephala/C.megacephala.7.M.TPS
- Supplemental File - Problem 1 Code and Raw Data/tpsdata/C_megacephala/C.megacephala.8.M.TPS
- Supplemental File - Problem 1 Code and Raw Data/tpsdata/C_megacephala/C.megacephala.9.M.TPS
- Supplemental File - Problem 1 Code and Raw Data/tpsdata/C_nigripes/
- Supplemental File - Problem 1 Code and Raw Data/tpsdata/C_nigripes/C.nigripes.1.M.TPS
- Supplemental File - Problem 1 Code and Raw Data/tpsdata/C_nigripes/C.nigripes.2.M.TPS
- Supplemental File - Problem 1 Code and Raw Data/tpsdata/C_nigripes/C.nigripes.3.M.TPS
- Supplemental File - Problem 1 Code and Raw Data/tpsdata/C_nigripes/C.nigripes.7.M.TPS
- Supplemental File - Problem 1 Code and Raw Data/tpsdata/C_nigripes/C.nigripes.9.M.TPS
- Supplemental File - Problem 1 Code and Raw Data/tpsdata/C_pinguis/
- Supplemental File - Problem 1 Code and Raw Data/tpsdata/C_pinguis/C.pinguis.3.M.TPS
- Supplemental File - Problem 1 Code and Raw Data/tpsdata/C_pinguis/C.pinguis.5.M.TPS
- Supplemental File - Problem 1 Code and Raw Data/tpsdata/C_pinguis/C.pinguis.6.M.TPS
- Supplemental File - Problem 1 Code and Raw Data/tpsdata/C_pinguis/C.pinguis.7.M.TPS
- Supplemental File - Problem 1 Code and Raw Data/tpsdata/C_pinguis/C.pinguis.8.M.TPS
- Supplemental File - Problem 1 Code and Raw Data/tpsdata/C_rufifacies/
- Supplemental File - Problem 1 Code and Raw Data/tpsdata/C_rufifacies/C.rufifacies.1.M.TPS
- Supplemental File - Problem 1 Code and Raw Data/tpsdata/C_rufifacies/C.rufifacies.2.M.TPS
- Supplemental File - Problem 1 Code and Raw Data/tpsdata/C_rufifacies/C.rufifacies.3.M.TPS
- Supplemental File - Problem 1 Code and Raw Data/tpsdata/C_rufifacies/C.rufifacies.4.M.TPS
- Supplemental File - Problem 1 Code and Raw Data/tpsdata/C_rufifacies/C.rufifacies.5.M.TPS
- Supplemental File - Problem 1 Code and Raw Data/tpsdata/C_villineuvi/
- Supplemental File - Problem 1 Code and Raw Data/tpsdata/C_villineuvi/C.villineuvi.1.M.TPS
- Supplemental File - Problem 1 Code and Raw Data/tpsdata/C_villineuvi/C.villineuvi.2.M.TPS
- Supplemental File - Problem 1 Code and Raw Data/tpsdata/C_villineuvi/C.villineuvi.3.M.TPS
- Supplemental File - Problem 1 Code and Raw Data/tpsdata/C_villineuvi/C.villineuvi.4.M.TPS
- Supplemental File - Problem 1 Code and Raw Data/tpsdata/C_villineuvi/C.villineuvi.5.M.TPS
- Supplemental File - Problem 1 Code and Raw Data/tpsdata/L_cuprina/
- Supplemental File - Problem 1 Code and Raw Data/tpsdata/L_cuprina/L.cuprina.1.M.TPS
- Supplemental File - Problem 1 Code and Raw Data/tpsdata/L_cuprina/L.cuprina.2.M.TPS
- Supplemental File - Problem 1 Code and Raw Data/tpsdata/L_cuprina/L.cuprina.3.M.TPS
- Supplemental File - Problem 1 Code and Raw Data/tpsdata/L_cuprina/L.cuprina.4.M.TPS
- Supplemental File - Problem 1 Code and Raw Data/tpsdata/L_porphyrina/
- Supplemental File - Problem 1 Code and Raw Data/tpsdata/L_porphyrina/L.porphyrina.1.M.TPS
- Supplemental File - Problem 1 Code and Raw Data/tpsdata/L_porphyrina/L.porphyrina.10.M.TPS
- Supplemental File - Problem 1 Code and Raw Data/tpsdata/L_porphyrina/L.porphyrina.4.M.TPS
- Supplemental File - Problem 1 Code and Raw Data/tpsdata/L_porphyrina/L.porphyrina.5.M.TPS
- Supplemental File - Problem 1 Code and Raw Data/tpsdata/L_porphyrina/L.porphyrina.9.M.TPS
- Supplemental File - Problem 1 Code and Raw Data/tpsdata/P_albiceps/
- Supplemental File - Problem 1 Code and Raw Data/tpsdata/P_albiceps/P.albiceps.1.M.TPS
- Supplemental File - Problem 1 Code and Raw Data/tpsdata/P_albiceps/P.albiceps.2.M.TPS
- Supplemental File - Problem 1 Code and Raw Data/tpsdata/P_albiceps/P.albiceps.3.M.TPS
- Supplemental File - Problem 1 Code and Raw Data/tpsdata/P_albiceps/P.albiceps.4.M.TPS
- Supplemental File - Problem 1 Code and Raw Data/tpsdata/P_albiceps/P.albiceps.5.M.TPS
- Supplemental File - Problem 1 Code and Raw Data/tpsdata/P_misera/
- Supplemental File - Problem 1 Code and Raw Data/tpsdata/P_misera/P.misera.1.M.TPS
- Supplemental File - Problem 1 Code and Raw Data/tpsdata/P_misera/P.misera.2.M.TPS
- Supplemental File - Problem 1 Code and Raw Data/tpsdata/P_misera/P.misera.3.M.TPS
- Supplemental File - Problem 1 Code and Raw Data/tpsdata/P_misera/P.misera.4.M.TPS
- Supplemental File - Problem 1 Code and Raw Data/tpsdata/P_misera/P.misera.5.M.TPS
- Supplemental File - Problem 1 Code and Raw Data/tpsdata/S_dux/
- Supplemental File - Problem 1 Code and Raw Data/tpsdata/S_dux/S.dux.1.M.TPS
- Supplemental File - Problem 1 Code and Raw Data/tpsdata/S_dux/S.dux.2.M.TPS
- Supplemental File - Problem 1 Code and Raw Data/tpsdata/S_dux/S.dux.3.M.TPS
- Supplemental File - Problem 1 Code and Raw Data/tpsdata/S_dux/S.dux.4.M.TPS
- Supplemental File - Problem 1 Code and Raw Data/tpsdata/S_dux/S.dux.5.M.TPS
- Supplemental File - Problem 1 Code and Raw Data/tpsdata/S_princeps/
- Supplemental File - Problem 1 Code and Raw Data/tpsdata/S_princeps/S.princeps.1.M.TPS
- Supplemental File - Problem 1 Code and Raw Data/tpsdata/S_princeps/S.princeps.2.M.TPS
- Supplemental File - Problem 1 Code and Raw Data/tpsdata/S_princeps/S.princeps.3.M.TPS
- Supplemental File - Problem 1 Code and Raw Data/tpsdata/S_princeps/S.princeps.4.M.TPS
- Supplemental File - Problem 1 Code and Raw Data/tpsdata/S_princeps/S.princeps.5.M.TPS
- Supplemental File - Problem 1 Code and Raw Data/tpsdata/S_ruficornis/
- Supplemental File - Problem 1 Code and Raw Data/tpsdata/S_ruficornis/S.ruficornis.1.M.TPS
- Supplemental File - Problem 1 Code and Raw Data/tpsdata/S_ruficornis/S.ruficornis.2.M.TPS
- Supplemental File - Problem 1 Code and Raw Data/tpsdata/S_ruficornis/S.ruficornis.3.M.TPS
- Supplemental File - Problem 1 Code and Raw Data/tpsdata/S_ruficornis/S.ruficornis.4.M.TPS
- Supplemental File - Problem 1 Code and Raw Data/tpsdata/S_ruficornis/S.ruficornis.5.M.TPS
