# Supplementary material for: On the classification of simple and complex biological images using Krawtchouk moments and Generalized pseudo-Zernike moments: a case study with fly wing images and breast cancer mammograms
Source: PeerJ Comput Sci. 2021 Sep 9;7:e698. doi: 10.7717/peerj-cs.698 (PMC8444072; doi:10.7717/peerj-cs.698)
Supplement: Supplemental Information 4 [file peerj-cs-07-698-s004.zip › Supplemental File - Problem 1 Code and Raw Data/GM_analysis.R]

##############################
#Author: T.F.Khang	      	#
#Date: 3 March 2021			#
##############################

##################
#Data processing #
##################
library(geomorph)
gpadat <- VV <- list("vector",15)
species <- dir()

for(j in 1:15){
	fi <- list.files(dir()[j])
	label <- mapply(function(k) unlist(strsplit(fi[k],"[.]"))[1], k=1:length(fi) )
	x <- vector("list",length(fi))

		for(i in 1:length(fi)){
			x[[i]] <- scan(file=paste(c(dir()[j],"/",fi[i]), collapse=""), skip=1, nlines=19)
			x[[i]] <- matrix(x[[i]],19,2, byrow=TRUE)
		}

	#convert list to array
	V <- array(,dim=c(19,2, length(x)))

		for(i in 1:length(x)){
		V[,,i] <- x[[i]]
		}

	VV[[j]] <- V

}

names(VV) <- species

N <- mapply(function(k) dim(VV[[k]])[3], k=1:length(species))
names(N) <- species
array.species <- array(0, dim=c(19,2,sum(N)))

for(i in 1:N[1]){
	array.species[,,i] <- VV[[1]][,,i]
}

for(j in 2:15){
	for(i in (sum(N[1:(j-1)])+1):sum(N[1:j]) ){
		array.species[,,i] <- VV[[j]][,,i-sum(N[1:(j-1)])]
	}
}

#######################
#Data indexing        #
#######################

#extract species ID
sarco.id <- c(1:3,11:15)
calli.id <- c(4:10)

#identify species in family
sarcophagidae <- c("B.javanica",
"B.karnyi",
"B.peregrina",
"P.albiceps",
"P.misera",
"S.dux",
"S.princeps",
"S.ruficornis")

calliphoridae <- c("C.megacephala",
"C.nigripes",
"C.pinguis",
"C.rufifacies",
"C.villineuvi",
"L.cuprina",
"L.porphyrina")

##################################
#Generalised Procrustes Analyais #
##################################

#generate labels for the data matrix
paster <- function(num,suffix){
return ( paste(c(num,suffix), collapse="") )
}

#process training + test set
#95(ref)+33(test), 19 landmarks x 2
#15 folders for the species, 1 folder for test samples
X <- matrix(0, 74, 38)

#label column names properly
colnames(X) <- c(mapply(function(k) paster(k,"x"), 1:19),
mapply(function(k) paster(k,"y"), 1:19) )


#for training + test set - prediction use
procrustes <- gpagen(array.species, ProcD=TRUE, PrinAxes=FALSE)


stdprocrustes <- procrustes[[1]]

for(i in 1:74){
X[i,] <- as.numeric(stdprocrustes[,,i])
}

species <- gsub("_",".",species)

f <- vector("expression", length(species))
for (s in 1:length(species)) {
	f[[s]] <- substitute(italic(nn), list(nn = species[s]))
}

#add rownames
rownames(X) <- rep("A",74)
rownames(X)[1:N[1]] <- rep(species[1], N[1] )

for(j in 2:15){
	for(i in (sum(N[1:(j-1)])+1):sum(N[1:j]) ){
		rownames(X)[i] <- species[j]
	}
}

###############################
#Removal of Allometric Effect #
###############################

CS <- procrustes$Csize

S <- as.data.frame(X)
multivariate.model <- lm(cbind(S$'1x',S$'2x',S$'3x',
S$'4x',S$'5x',S$'6x',S$'7x',
S$'8x',S$'9x',S$'10x',S$'11x',
S$'12x',S$'13x',S$'14x',S$'15x',
S$'16x',S$'17x',S$'18x',S$'19x',
S$'1y',S$'2y',S$'3y',S$'4y',
S$'5y',S$'6y',S$'7y',S$'8y',
S$'9y',S$'10y',S$'11y',S$'12y',
S$'13y',S$'14y',S$'15y',S$'16y',
S$'17y',S$'18y',S$'19y')
~log10(CS), data=S) 

residual.matrix <- manova(multivariate.model)$residuals
grandmean <- apply(S, 2, mean)

adj.procrustes <- sapply(1:ncol(X), function(k) residual.matrix[,k] + grandmean[k])

######################################################
#Remove correlatedness among features by R-mode PCA  #
######################################################

#training + test sample
pca <- princomp(adj.procrustes)
summary(pca)
pcascores <- pca$scores[,1:15]
classlabel <- rownames(X)

###############################################
#Make use of class label information - LDA
###############################################
library(MASS)
model <- lda(classlabel~., data=data.frame(pcascores))

LD <- as.matrix(pcascores) %*% model$scaling

guide.data.matrix <- data.frame(classlabel, LD)
colnames(guide.data.matrix)[1] <- "sp" 

write.csv(guide.data.matrix, file="fly_GM.csv", row.names=FALSE, quote=FALSE)
