# Supplementary material for: On the classification of simple and complex biological images using Krawtchouk moments and Generalized pseudo-Zernike moments: a case study with fly wing images and breast cancer mammograms
Source: PeerJ Comput Sci. 2021 Sep 9;7:e698. doi: 10.7717/peerj-cs.698 (PMC8444072; doi:10.7717/peerj-cs.698)
Supplement: Supplemental Information 4 [file peerj-cs-07-698-s004.zip › Supplemental File - Problem 1 Code and Raw Data/GUIDE files/fly_GM.csv]

sp	LD1	LD2	LD3	LD4	LD5	LD6	LD7	LD8	LD9	LD10	LD11	LD12	LD13	LD14
B.javanica	-7.033665935	-1.426815733	0.251943114	3.547607256	2.989575893	-0.092891125	-1.243774994	0.800225909	-2.067629601	-1.219289037	0.29275083	-2.442874378	-0.227683628	-1.406450642
B.javanica	-6.516859568	-0.795534132	-1.026649534	1.877534679	-0.9686189	-0.205864582	1.930681319	0.605243943	-1.678411755	1.25858739	-0.589615535	-1.122157736	0.932147776	-1.076824196
B.javanica	-7.634683829	-2.446125129	0.341666467	1.894574991	0.03337144	-0.779830205	-0.853957108	-0.248241036	-2.701515142	1.445196945	-0.633175675	-0.365103986	2.818031102	-1.66145116
B.javanica	-6.488906308	-1.191214099	-0.415302424	1.909300563	0.148551899	1.29347822	-1.552078226	3.361593445	-2.879575155	1.427887851	0.768062554	-0.609603713	-0.803857828	-0.341233288
B.javanica	-7.08681145	-0.448601449	-1.157168412	2.157960343	-0.296282769	0.802423271	-0.129958109	1.448790702	-2.391013649	-0.714588234	-0.455305545	1.707477382	1.885599464	-1.173793541
B.karnyi	-4.024217484	-0.218867217	-1.532756446	3.491109159	-1.44695066	-2.011264701	0.532060954	3.438925955	-1.080681949	-0.072039186	-0.703047445	0.398568656	-0.885541911	-0.741094199
B.karnyi	-3.455185289	1.327255969	1.210358987	3.719379063	-1.00424689	-0.331556807	0.34222882	2.646899812	1.838754255	1.150390161	-1.261842529	0.071015331	-0.038103824	2.303761915
B.karnyi	-5.209421756	-0.04975009	-1.497159134	3.04821668	-0.611938943	-1.358329954	-0.871480494	4.113207554	0.606673969	0.106263465	-0.544538763	3.663433067	1.09050881	2.084763462
B.karnyi	-6.562104313	0.658879286	-0.127435763	2.987807717	0.14319691	-1.929396927	0.19652432	5.426861424	1.387796188	-0.189799987	-0.378316815	1.964384005	0.799814951	-1.408980542
B.karnyi	-4.22884941	-1.037708103	-0.119975336	2.243154369	-1.586838233	-2.487572458	-0.310389364	1.873512414	1.789894752	0.270057791	-1.243822582	1.409109004	-1.93247789	-0.297910018
B.peregrina	-4.111459423	1.488321545	-2.077538068	2.449290248	-0.446971187	0.319255248	0.063930958	0.603297321	-2.966643437	0.206572823	0.562472182	-0.851196925	-2.800728983	0.777873841
B.peregrina	-2.913053867	0.495538933	1.397138765	2.105598107	-0.318101758	2.100705141	-0.649832816	0.608778438	-0.820366879	-0.643321851	1.066022302	-0.92848906	-1.219932847	-0.620002832
B.peregrina	-6.342917013	0.648719697	0.235365741	2.8780637	-1.112147451	2.537630459	0.937283832	-1.536687087	-1.408715578	-1.376649788	0.411139942	-0.877991175	-1.229651825	0.718853951
B.peregrina	-2.874647338	0.502791087	-1.631637257	1.541973902	-1.010174779	0.508884682	2.81044247	-0.984882296	-1.35803409	-0.706620961	0.098572879	-1.408918741	-2.346794814	-0.463705016
B.peregrina	-2.631466736	2.248875021	-0.556849877	3.489573094	-1.66597608	2.499459343	-0.3299974	1.457231187	-0.873984983	-0.809540011	-1.327682731	-0.747628618	-2.022527297	0.745178968
C.megacephala	11.20254753	-9.150592876	3.111741611	-4.692146026	-2.895699809	-0.007641054	-4.081100257	0.455846037	-0.379190425	-0.5969433	-1.398899081	-1.335778099	0.756575836	-0.085746476
C.megacephala	9.75406914	-6.34368641	1.848308173	-2.673418369	-1.22754665	0.613763345	-2.177900821	1.43136737	-0.162226903	0.28183961	0.75092903	-0.12903852	-0.805601724	-0.560023689
C.megacephala	8.515289331	-6.80907606	0.721825133	-4.928659798	-1.752139568	-1.452158253	-3.910433131	0.847762292	-0.567534856	0.088291707	-2.081290128	0.844903672	-0.883831165	-1.04669147
C.megacephala	8.941289639	-7.630687576	-0.180823501	-4.67533893	-1.157317544	-2.098896576	-2.519939096	2.100038374	0.08515307	-0.326912478	-1.1269267	-2.115356368	-0.387374292	0.645132697
C.megacephala	10.13546816	-8.309845206	1.1004151	-4.76005356	0.929948387	-1.185247677	-2.523923734	1.758895398	-0.881963497	0.090720468	0.03192474	-1.104428595	0.120897169	1.421067126
C.nigripes	1.058706661	2.950679034	2.038125172	-4.550748881	-1.188319448	-1.753488346	3.340474966	2.680116561	0.574350426	0.724180996	0.36215904	-0.655126699	-0.846781376	0.373214498
C.nigripes	-0.581281247	3.755016844	1.112062659	-6.223334565	1.614931561	0.96752202	4.960376794	1.081155134	-0.361087482	-1.208336467	1.364686979	-0.853352396	-0.791707871	-0.417717255
C.nigripes	1.396494624	7.421914493	2.529722315	-7.301651127	1.89258558	-2.989138248	5.114660358	1.257724454	-1.150554743	-0.234208974	0.410655432	1.046173854	-1.073279563	-0.415068722
C.nigripes	2.970802742	5.503134234	0.890206996	-7.022839407	0.79700754	-1.330092144	4.638774496	0.919157154	-1.053617316	-0.430494829	-0.717736312	0.267678447	1.442240089	1.11908385
C.nigripes	2.642519323	6.787504942	1.582787661	-4.139420786	0.93962822	-2.254546443	2.289087228	-0.051480593	-0.164885255	-0.203674334	-0.903118247	0.535189257	0.343509205	-2.017196992
C.pinguis	10.56590345	-6.614796559	-3.867121472	0.883208329	0.370228069	4.172381694	1.782632045	-0.19859283	-0.252774076	-0.050247724	0.513533734	1.904599382	-1.220812461	-0.501676136
C.pinguis	10.7358424	-5.96324555	-3.064738321	-1.299222739	-0.246046329	3.622835275	1.81263812	0.304428266	-0.510553358	-0.032852823	0.402975134	1.98594184	0.492204943	-0.32978697
C.pinguis	12.33116441	-7.444021752	-2.897316805	0.419691116	1.701948926	4.30845232	2.136628822	0.642560518	-1.002418298	-0.380151255	0.86530659	1.119263403	0.518699722	-0.925110479
C.pinguis	11.07227728	-5.452643531	-3.907577185	0.966273823	0.731245516	2.69663513	1.684060462	0.778055151	-0.138305683	0.64935177	0.441891795	1.120678321	0.95095137	0.962932181
C.pinguis	9.928195497	-5.646826286	-2.872277572	0.907118872	0.829271753	4.301741457	1.904323336	-1.803654319	-0.969826354	0.864218776	1.12696707	0.130669398	0.306735055	1.207839009
C.rufifacies	12.25303596	4.101981687	4.757786984	3.067659124	-0.419728899	-1.682086704	1.795465295	0.289953564	-0.446031957	0.331027475	0.394812807	-0.357762023	-0.438063934	0.295922754
C.rufifacies	15.60650864	3.297172437	3.606260832	4.111697527	-0.8339677	-1.858021161	0.275384745	-1.238535525	0.551268733	-0.103127785	0.37484403	0.332913254	-1.027078415	0.392961176
C.rufifacies	13.10383206	3.780777073	5.565698995	5.065767491	-0.287465764	-3.419964838	-1.668912884	0.515446554	-0.079665695	0.207831526	1.716371091	0.067688744	-0.046358786	0.430320238
C.rufifacies	14.19723868	5.592710542	2.300799166	3.623777084	-0.824223435	-1.75778118	-2.614555924	0.030902577	0.369693611	-0.568456557	3.261957877	-0.258396606	1.209454068	0.352838586
C.rufifacies	15.80875105	4.03314625	2.824593747	4.128850198	-1.192635499	-2.538156757	-0.43342428	-0.241082108	1.023939266	0.563987828	2.241008166	-0.85007519	0.994452308	-2.077219356
C.villineuvi	4.620275205	4.74453772	3.138914856	2.591355336	1.605810132	1.482878125	0.407828869	-2.402455306	0.68837301	0.156781699	-1.474682263	-0.400417659	1.04555425	-1.160577126
C.villineuvi	4.648383093	1.653663884	3.520248164	1.857350096	2.403851413	0.331713278	-1.515571004	-2.552154611	-0.003708915	0.961785555	-2.665556217	-0.716258916	0.472986847	0.741099533
C.villineuvi	5.49747029	1.343964273	3.550623117	1.143762005	1.466584989	1.726790349	0.226950453	-1.061321568	0.181546981	-1.126067488	-3.052163853	2.182750366	0.041675373	0.919397963
C.villineuvi	6.261475658	3.197788673	5.10383286	0.827372221	1.617699816	-0.293488715	1.835489355	-1.741710062	-0.690591362	0.984379851	-0.768056665	1.171653293	-0.332076852	-1.027883939
C.villineuvi	5.139239471	4.191686443	3.625797356	2.324201536	1.5865139	1.435114008	0.481659915	-2.861955831	0.083732293	0.934830957	-4.2365038	-0.712603401	-1.306078584	0.119285244
L.cuprina	3.026985332	11.96152556	-7.761417961	-1.25874744	0.338580012	2.261793269	-2.874178103	-0.928232917	-0.511429363	-0.255030572	-0.512004424	-0.288989843	0.280283981	0.024755911
L.cuprina	3.284213697	11.16983988	-7.641663716	-1.192197675	0.071141897	0.489450806	-1.972953986	0.312765182	2.160440934	0.679271474	-0.230581459	0.589923766	0.206389535	0.034475776
L.cuprina	4.984599801	11.63983717	-8.557558724	-2.721066557	0.715537002	0.690426137	-2.656459297	-0.11307887	-0.628719577	-0.024133162	-0.489431895	-0.102350149	0.607104078	-0.649027863
L.cuprina	4.037676316	12.44402855	-8.095209706	-2.067616025	-1.408663513	0.068832671	-4.274339357	0.483046167	-0.389491736	-1.037831773	0.526031225	-0.087837269	-0.297899794	0.529417132
L.porphyrina	-1.427043112	-6.613953208	-4.561360873	0.365985014	5.722955106	-3.896160619	-0.326308857	-0.734266146	0.595372433	-2.025585509	0.458117111	-0.853282679	-0.40909649	-0.512002361
L.porphyrina	-2.327131116	-4.670770559	-3.754559253	1.98219198	3.555916793	-4.741187988	1.851487722	-0.039825216	2.513265452	-1.910052936	0.836228864	-1.289874495	1.443546541	0.674495491
L.porphyrina	-1.411927227	-5.844433483	-4.905213341	0.908738493	4.833498403	-2.168878459	0.393316524	-2.345617507	0.755048231	1.412209971	0.821855849	1.529519837	0.204989361	0.38227918
L.porphyrina	-2.035327873	-5.885107064	-4.73636732	1.557817499	5.320010081	-3.41668524	0.598891571	-1.411738677	1.462725875	0.174269822	-0.277765478	0.461804474	-0.485130239	-1.200076992
L.porphyrina	-1.606455175	-3.938118719	-3.694570151	1.017638422	2.76896354	-2.79123402	-0.514066751	-0.916265561	0.039920962	-1.922337335	-1.418339604	-1.892975316	-1.733278549	0.258073059
P.albiceps	-3.449945852	0.679339917	-0.69476466	-0.045886942	0.229928277	0.261542063	0.953250235	-0.250831924	1.311664221	-0.242457596	0.502601498	-1.134828255	1.997157414	1.435283761
P.albiceps	-2.680008325	-0.314270095	0.345168183	2.258359601	1.80573556	-1.179276283	1.270088464	-1.406781518	-1.228228316	1.622722461	-0.084276678	-1.422780097	1.987662132	1.8893236
P.albiceps	-4.675814545	0.173462891	-1.82704851	1.512835057	-0.497078516	0.398353315	1.022438267	-0.522847535	-0.614469424	-0.154221884	0.805612696	-0.048684538	-1.421988037	0.695779168
P.albiceps	-5.010052159	0.481042421	0.346745659	-0.825387012	0.177738076	0.525443873	0.852134297	1.408058876	-0.849819401	2.370266522	-1.91036321	-2.37577008	1.52709366	0.895562852
P.albiceps	-3.528345733	0.379863945	1.232792743	-1.667886152	-1.609849093	-0.346020376	1.207120127	-0.080089185	-2.414740726	1.050535317	1.029314788	-1.105797003	1.339365493	1.790621315
P.misera	-7.689313444	1.926414689	4.404163864	-2.978051003	4.114449953	4.977309075	-2.469424267	0.277635192	2.890018781	-1.104346729	-1.556061614	0.056848936	0.543461095	-0.020748358
P.misera	-7.434106241	1.185921983	4.154687253	-1.524922966	2.61946484	2.37474759	-2.628928639	0.925943226	0.811060109	-0.542539161	1.796451217	-1.222143583	-1.025807228	0.088988122
P.misera	-7.182816844	-0.112513046	2.96709088	-1.64470162	2.083077533	3.890333951	-1.954245957	1.045455577	2.151953231	-0.389175391	1.915348141	-1.580090243	0.646906794	-1.006647241
P.misera	-7.489197063	-0.389409626	5.477531221	-0.003384499	2.689846181	2.522147658	-0.942133924	2.037758342	2.541438988	-0.151724754	0.426708754	0.74257013	0.660177299	0.241006657
P.misera	-6.639382494	2.711409247	5.71595917	0.617166445	3.572833877	3.545251085	-0.576115397	0.500528146	0.557407002	-1.455454595	1.687427571	1.075802415	-0.037444727	0.654356886
S.dux	-3.381850015	-2.381700827	-1.045744175	0.292846464	-3.260727431	1.369812394	2.2449392	-0.277244439	0.95972918	-0.651655012	-0.294230669	-0.892553871	0.539353662	-0.334143668
S.dux	-4.42648878	-1.14241816	-2.063115266	-1.157935824	-1.561663605	-0.82782747	0.209961859	0.205723279	2.150701557	2.974342367	-0.574006426	-1.026415813	0.298878138	0.765758408
S.dux	-4.66075495	-2.396306638	-2.536569773	-0.645309347	-2.923604656	0.416796285	0.489399359	-2.459933669	2.338922878	3.938950013	0.354679967	0.255960441	-1.092902562	0.643018808
S.dux	-3.813989403	-0.897249541	-1.414100571	-2.073805226	-1.896887066	0.35558735	0.590655744	-1.627258134	4.435306084	2.362921331	1.464029866	-1.478393348	-0.584826095	-1.676029662
S.dux	-4.718700668	-1.811133631	0.937808213	-0.030545687	-2.396839813	0.329806947	0.031403775	-0.679858983	1.607270942	3.922011835	0.193639397	0.687430684	-1.161448512	-1.800438194
S.princeps	-8.400631832	-1.304411039	1.138653201	-1.327632453	0.919010797	-3.421789545	-1.708588601	-2.143348441	-0.954460311	-0.807631875	-1.385345664	2.199763124	-0.787769641	0.596239934
S.princeps	-7.768380301	0.002157655	1.847532413	-2.386555008	-0.721071805	-0.253340533	-1.891366121	-0.881718031	-0.619347016	2.298417463	1.066673453	1.483989057	-0.091960062	-0.589513829
S.princeps	-8.453804182	-0.580346039	3.655134428	-4.272765319	0.146165565	-1.753409922	-2.247756672	-2.732677636	0.037464772	-0.892637205	1.607007431	2.069319968	-1.788436683	0.653917925
S.princeps	-9.450843558	-1.076267645	1.364241332	-1.770692179	-0.477227488	-0.594481521	-2.213427824	-2.828255405	-4.495041313	0.486123259	0.30770794	1.226808014	1.677398426	-1.858641085
S.princeps	-8.771055195	-0.488026973	1.224529466	-1.50334381	-1.911464905	-1.955778733	-1.477315891	-3.005310163	-1.792218283	0.856259847	2.462037752	1.429898141	-0.073063575	2.184398304
S.ruficornis	-2.368919761	-2.093755016	-0.370597053	0.145750317	-4.116845399	0.651866901	0.012914279	-2.204346965	1.285330495	-3.36602247	0.409065646	1.41203239	0.398334668	0.459945016
S.ruficornis	-5.471246258	-1.129473733	0.361474692	0.229971621	-6.156976981	-1.592784938	0.590773384	-2.758049205	1.84150387	-3.29563751	-0.241244692	-0.082485227	1.634858622	-0.524431455
S.ruficornis	-3.358027568	-1.321679763	0.565328639	-0.275887029	-4.107736276	-0.270628793	0.82491463	-0.825352798	-0.648889196	-2.488876907	-0.290280704	-0.775451971	0.485295686	0.087042055
S.ruficornis	-3.005936124	-1.846603414	-0.751468931	1.657766811	-5.059600121	0.541499019	1.944472412	0.452448734	1.331494606	-1.96850108	-1.205831621	0.140311672	0.22238405	-1.228516983
S.ruficornis	-3.387228674	-1.262917993	-0.761408234	-0.165142392	-2.88723047	1.634235539	1.527089506	-1.031658132	1.229145898	-1.173309801	-0.097538349	-0.78281114	0.734719096	0.560095383
