# Supplementary material for: On the classification of simple and complex biological images using Krawtchouk moments and Generalized pseudo-Zernike moments: a case study with fly wing images and breast cancer mammograms
Source: PeerJ Comput Sci. 2021 Sep 9;7:e698. doi: 10.7717/peerj-cs.698 (PMC8444072; doi:10.7717/peerj-cs.698)
Supplement: Supplemental Information 4 [file peerj-cs-07-698-s004.zip › Supplemental File - Problem 1 Code and Raw Data/GUIDE files/fly_GM.out]

             GGG   U   U  I  DDDD   EEEE
            G   G  U   U  I  D   D  E
            G      U   U  I  D   D  E
            G  GG  U   U  I  D   D  EEE
            G   G  U   U  I  D   D  E
            G   G  U   U  I  D   D  E
             GGG    UUU   I  DDDD   EEEE
   
 GUIDE Classification and Regression Trees and Forests
 Version 35.2 (Build date: August 16, 2020)        
 Compiled with Visual Fortran IA-32 18.0.1.156 on Windows 10           
 Copyright (c) 1997-2029 Wei-Yin Loh. All rights reserved.
 This software is based upon work supported by the U.S. Army Research Office,
 the National Science Foundation and the National Institutes of Health.
  
 This job was started on 03/13/21 at 19:04
  
 Classification tree
 Pruning by cross-validation
 Data description file: fly_GM.DSC
 Training sample file: fly_GM.csv
 Missing value code: NA
 Records in data file start on line 2
 14 N variables changed to S
 D variable is sp
 Number of records in data file: 74
 Length of longest entry in data file: 13
 Number of classes: 15
 Training sample class proportions of D variable sp:
         Class  #Cases     Proportion
 B.javanica          5     0.06756757
 B.karnyi            5     0.06756757
 B.peregrina         5     0.06756757
 C.megacephala       5     0.06756757
 C.nigripes          5     0.06756757
 C.pinguis           5     0.06756757
 C.rufifacies        5     0.06756757
 C.villineuvi        5     0.06756757
 L.cuprina           4     0.05405405
 L.porphyrina        5     0.06756757
 P.albiceps          5     0.06756757
 P.misera            5     0.06756757
 S.dux               5     0.06756757
 S.princeps          5     0.06756757
 S.ruficornis        5     0.06756757
  
 Summary information for training sample of size 74
 d=dependent, b=split and fit cat variable using indicator variables,
 c=split-only categorical, i=fit-only categorical (via indicators),
 s=split-only numerical, n=split and fit numerical, f=fit-only numerical,
 m=missing-value flag variable, p=periodic variable, w=weight
                                                  #Codes/           
                                                  Levels/           
  Column  Name            Minimum      Maximum    Periods   #Missing
       1  sp         d                                 15
       2  LD1        s   -9.451        15.81    
       3  LD2        s   -9.151        12.44    
       4  LD3        s   -8.558        5.716    
       5  LD4        s   -7.302        5.066    
       6  LD5        s   -6.157        5.723    
       7  LD6        s   -4.741        4.977    
       8  LD7        s   -4.274        5.115    
       9  LD8        s   -3.005        5.427    
      10  LD9        s   -4.495        4.435    
      11  LD10       s   -3.366        3.939    
      12  LD11       s   -4.237        3.262    
      13  LD12       s   -2.443        3.663    
      14  LD13       s   -2.801        2.818    
      15  LD14       s   -2.077        2.304    
  
      Total  #cases w/   #missing
     #cases    miss. D  ord. vals   #X-var   #N-var   #F-var   #S-var
         74          0          0        0        0        0       14
     #P-var   #M-var   #B-var   #C-var   #I-var
          0        0        0        0        0
 Number of cases used for training: 74
 Number of split variables: 14
  
 Pruning by v-fold cross-validation, with v = 10
 Selected tree is based on mean of CV estimates
 Number of SE's for pruned tree: .5000
  
 Kernel density node models
 Bivariate preference
 Equal priors
 Unit misclassification costs
 Bivariate split highest priority
 Interaction splits 2nd priority; no linear splits
 Split values for N and S variables based on exhaustive search
 Maximum number of split levels: 10
 Minimum node sample size: 10
 Non-univariate split at root node
 Size and CV mean cost and SE of subtrees:
  Tree   #Tnodes  Mean Cost   SE(Mean)   BSE(Mean)  Median Cost  BSE(Median)
    0        6   3.167E-01   2.537E-02   2.553E-02   3.333E-01   2.182E-02
    1        5   3.167E-01   2.537E-02   2.553E-02   3.333E-01   2.182E-02
    2        4   3.167E-01   2.537E-02   2.553E-02   3.333E-01   2.182E-02
    3        3   3.167E-01   2.537E-02   2.553E-02   3.333E-01   2.182E-02
    4        2   3.167E-01   2.537E-02   2.553E-02   3.333E-01   2.182E-02
    5**      1   1.703E-01   2.591E-02   1.789E-02   2.000E-01   2.728E-02
  
 0-SE tree based on mean is marked with * and has 1 terminal node
 0-SE tree based on median is marked with + and has 1 terminal node
 Selected-SE tree based on mean using naive SE is marked with **
 Selected-SE tree based on mean using bootstrap SE is marked with --
 Selected-SE tree based on median and bootstrap SE is marked with ++
 * tree, ** tree, + tree, and ++ tree all the same
  
 Following tree is based on mean CV with naive SE estimate (**).
  
 Structure of final tree. Each terminal node is marked with a T.
  
 Node cost is node misclassification cost divided by number of training cases
        Node    Total    Train    Predicted        Node    Split variable followed by
       label    cases    cases    class            cost    (+)fit variable(s)
           1T      74       74    B.javanica     1.757E-01 LD2 +LD2 +LD1
 Best split at root node is LD2 <= -.41901
  
 Number of terminal nodes of final tree: 1
 Total number of nodes of final tree: 1
 Second best split variable (based on interaction test) at root node is LD1
  
 Classification tree:
  
 Node 1: Mean cost = .17567568
 
 ***************************************************************
 
  
Node 1: Terminal node
 LD2 mean = .67567678E-10
 LD1 mean = .27026711E-10
                                             Bandwidth
         Class      Number   Posterior   LD2   LD1   Correlation
 B.javanica              5  0.6667E-01   9.2269E-01   7.4863E-01     0.6589
 B.karnyi                5  0.6667E-01   1.5143E+00   1.3156E+00    -0.0431
 B.peregrina             5  0.6667E-01   1.4017E+00   1.0197E+00     0.2681
 C.megacephala           5  0.6667E-01   1.8722E+00   1.7748E+00    -0.7326
 C.nigripes              5  0.6667E-01   3.3252E+00   2.1210E+00     0.5566
 C.pinguis               5  0.6667E-01   9.9299E-01   1.4115E+00    -0.7230
 C.rufifacies            5  0.6667E-01   1.2631E+00   2.7630E+00    -0.1679
 C.villineuvi            5  0.6667E-01   2.7261E+00   1.2335E+00    -0.1533
 L.cuprina               4  0.6667E-01   9.0357E-01   1.6657E+00     0.1152
 L.porphyrina            5  0.6667E-01   1.9378E+00   5.3916E-01    -0.3554
 P.albiceps              5  0.6667E-01   4.0769E-01   1.3930E+00    -0.4475
 P.misera                5  0.6667E-01   2.3917E+00   7.3302E-01     0.4089
 S.dux                   5  0.6667E-01   1.2534E+00   1.0530E+00     0.0027
 S.princeps              5  0.6667E-01   7.8626E-01   7.0910E-01     0.6054
 S.ruficornis            5  0.6667E-01   5.2108E-01   9.2035E-01    -0.7848
 ----------------------------
 
 Classification matrix for training sample:
 Predicted      True class
 class      B.javanic  B.karnyi B.peregri C.megacep C.nigripe C.pinguis
 B.javanica         5         0         0         0         0         0
 B.karnyi           0         0         0         0         0         0
 B.peregrin         0         1         2         0         0         0
 C.megaceph         0         0         0         4         0         0
 C.nigripes         0         0         0         0         5         0
 C.pinguis          0         0         0         1         0         5
 C.rufifaci         0         0         0         0         0         0
 C.villineu         0         0         0         0         0         0
 L.cuprina          0         0         0         0         0         0
 L.porphyri         0         0         0         0         0         0
 P.albiceps         0         3         3         0         0         0
 P.misera           0         0         0         0         0         0
 S.dux              0         0         0         0         0         0
 S.princeps         0         0         0         0         0         0
 S.ruficorn         0         1         0         0         0         0
 Total              5         5         5         5         5         5
           C.rufifac C.villine L.cuprina L.porphyr P.albicep  P.misera
 B.javanica         0         0         0         0         0         1
 B.karnyi           0         0         0         0         0         0
 B.peregrin         0         0         0         0         0         0
 C.megaceph         0         0         0         0         0         0
 C.nigripes         0         0         0         0         0         0
 C.pinguis          0         0         0         0         0         0
 C.rufifaci         5         0         0         0         0         0
 C.villineu         0         5         0         0         0         0
 L.cuprina          0         0         4         0         0         0
 L.porphyri         0         0         0         5         0         0
 P.albiceps         0         0         0         0         5         0
 P.misera           0         0         0         0         0         3
 S.dux              0         0         0         0         0         0
 S.princeps         0         0         0         0         0         1
 S.ruficorn         0         0         0         0         0         0
 Total              5         5         4         5         5         5
 
               S.dux S.princep S.ruficor
 B.javanica         0         0         0
 B.karnyi           0         0         0
 B.peregrin         0         0         0
 C.megaceph         0         0         0
 C.nigripes         0         0         0
 C.pinguis          0         0         0
 C.rufifaci         0         0         0
 C.villineu         0         0         0
 L.cuprina          0         0         0
 L.porphyri         0         0         0
 P.albiceps         0         0         0
 P.misera           0         0         0
 S.dux              3         0         0
 S.princeps         0         5         0
 S.ruficorn         2         0         5
 Total              5         5         5
 
 Number of cases used for tree construction: 74
 Number misclassified: 13
 Resubstitution estimate of mean misclassification cost: .17333333
 
 Observed and fitted values are stored in fly_GM.fit
 Elapsed time in seconds: .28080
