# Supplementary material for: On the classification of simple and complex biological images using Krawtchouk moments and Generalized pseudo-Zernike moments: a case study with fly wing images and breast cancer mammograms
Source: PeerJ Comput Sci. 2021 Sep 9;7:e698. doi: 10.7717/peerj-cs.698 (PMC8444072; doi:10.7717/peerj-cs.698)
Supplement: Supplemental Information 4 [file peerj-cs-07-698-s004.zip › Supplemental File - Problem 1 Code and Raw Data/GUIDE files/fly_GM_rf.out]

             GGG   U   U  I  DDDD   EEEE
            G   G  U   U  I  D   D  E
            G      U   U  I  D   D  E
            G  GG  U   U  I  D   D  EEE
            G   G  U   U  I  D   D  E
            G   G  U   U  I  D   D  E
             GGG    UUU   I  DDDD   EEEE
   
 GUIDE Classification and Regression Trees and Forests
 Version 35.2 (Build date: August 16, 2020)        
 Compiled with Visual Fortran IA-32 18.0.1.156 on Windows 10           
 Copyright (c) 1997-2029 Wei-Yin Loh. All rights reserved.
 This software is based upon work supported by the U.S. Army Research Office,
 the National Science Foundation and the National Institutes of Health.
  
 This job was started on 03/13/21 at 19:17
  
 Random forest of classification trees
 No pruning
 Data description file: fly_GM.DSC
 Training sample file: fly_GM.csv
 Missing value code: NA
 Records in data file start on line 2
 14 N variables changed to S
 D variable is sp
 Number of records in data file: 74
 Length of longest entry in data file: 13
 Number of classes: 15
 Training sample class proportions of D variable sp:
         Class  #Cases     Proportion
 B.javanica          5     0.06756757
 B.karnyi            5     0.06756757
 B.peregrina         5     0.06756757
 C.megacephala       5     0.06756757
 C.nigripes          5     0.06756757
 C.pinguis           5     0.06756757
 C.rufifacies        5     0.06756757
 C.villineuvi        5     0.06756757
 L.cuprina           4     0.05405405
 L.porphyrina        5     0.06756757
 P.albiceps          5     0.06756757
 P.misera            5     0.06756757
 S.dux               5     0.06756757
 S.princeps          5     0.06756757
 S.ruficornis        5     0.06756757
  
 Summary information for training sample of size 74
 d=dependent, b=split and fit cat variable using indicator variables,
 c=split-only categorical, i=fit-only categorical (via indicators),
 s=split-only numerical, n=split and fit numerical, f=fit-only numerical,
 m=missing-value flag variable, p=periodic variable, w=weight
                                                  #Codes/           
                                                  Levels/           
  Column  Name            Minimum      Maximum    Periods   #Missing
       1  sp         d                                 15
       2  LD1        s   -9.451        15.81    
       3  LD2        s   -9.151        12.44    
       4  LD3        s   -8.558        5.716    
       5  LD4        s   -7.302        5.066    
       6  LD5        s   -6.157        5.723    
       7  LD6        s   -4.741        4.977    
       8  LD7        s   -4.274        5.115    
       9  LD8        s   -3.005        5.427    
      10  LD9        s   -4.495        4.435    
      11  LD10       s   -3.366        3.939    
      12  LD11       s   -4.237        3.262    
      13  LD12       s   -2.443        3.663    
      14  LD13       s   -2.801        2.818    
      15  LD14       s   -2.077        2.304    
  
      Total  #cases w/   #missing
     #cases    miss. D  ord. vals   #X-var   #N-var   #F-var   #S-var
         74          0          0        0        0        0       14
     #P-var   #M-var   #B-var   #C-var   #I-var
          0        0        0        0        0
 Number of cases used for training: 74
 Number of split variables: 14
  
 Number of trees in ensemble: 2001
 Number of variables used for splitting: 5
 Simple node models
 Equal priors
 Unit misclassification costs
 Univariate split highest priority
 Interaction and linear splits 2nd and 3rd priorities
 Split values for N and S variables based on exhaustive search
 Maximum number of split levels: 15
 Minimum node sample size: 10
 Mean number of terminal nodes:    5.547    
 
 Classification matrix for training sample:
 Predicted       True class
 class      B.javanic  B.karnyi B.peregri C.megacep C.nigripe C.pinguis
 B.javanica         5         0         0         0         0         0
 B.karnyi           0         5         0         0         0         0
 B.peregrin         0         0         5         0         0         0
 C.megaceph         0         0         0         5         0         0
 C.nigripes         0         0         0         0         5         0
 C.pinguis          0         0         0         0         0         5
 C.rufifaci         0         0         0         0         0         0
 C.villineu         0         0         0         0         0         0
 L.cuprina          0         0         0         0         0         0
 L.porphyri         0         0         0         0         0         0
 P.albiceps         0         0         0         0         0         0
 P.misera           0         0         0         0         0         0
 S.dux              0         0         0         0         0         0
 S.princeps         0         0         0         0         0         0
 S.ruficorn         0         0         0         0         0         0
 Total              5         5         5         5         5         5
           C.rufifac C.villine L.cuprina L.porphyr P.albicep  P.misera
 B.javanica         0         0         0         0         0         0
 B.karnyi           0         0         0         0         0         0
 B.peregrin         0         0         0         0         0         0
 C.megaceph         0         0         0         0         0         0
 C.nigripes         0         0         0         0         0         0
 C.pinguis          0         0         0         0         0         0
 C.rufifaci         5         0         0         0         0         0
 C.villineu         0         5         0         0         0         0
 L.cuprina          0         0         4         0         0         0
 L.porphyri         0         0         0         5         0         0
 P.albiceps         0         0         0         0         5         0
 P.misera           0         0         0         0         0         5
 S.dux              0         0         0         0         0         0
 S.princeps         0         0         0         0         0         0
 S.ruficorn         0         0         0         0         0         0
 Total              5         5         4         5         5         5
 
               S.dux S.princep S.ruficor
 B.javanica         0         0         0
 B.karnyi           0         0         0
 B.peregrin         0         0         0
 C.megaceph         0         0         0
 C.nigripes         0         0         0
 C.pinguis          0         0         0
 C.rufifaci         0         0         0
 C.villineu         0         0         0
 L.cuprina          0         0         0
 L.porphyri         0         0         0
 P.albiceps         0         0         0
 P.misera           0         0         0
 S.dux              4         0         0
 S.princeps         0         5         0
 S.ruficorn         1         0         5
 Total              5         5         5
 
 Number of cases used for tree construction: 74
 Number misclassified: 1
 Resubstitution estimate of mean misclassification cost: .0133
 
 Number of OOB cases: 74
 Number OOB misclassified: 16
 OOB estimate of mean misclassification cost: .2133
 Mean number of trees per OOB observation: 731.14
 
 Predicted class probabilities are stored in fly_GM_rf.fit
 Elapsed time in seconds: 13.135
