# Supplementary material for: On the classification of simple and complex biological images using Krawtchouk moments and Generalized pseudo-Zernike moments: a case study with fly wing images and breast cancer mammograms
Source: PeerJ Comput Sci. 2021 Sep 9;7:e698. doi: 10.7717/peerj-cs.698 (PMC8444072; doi:10.7717/peerj-cs.698)
Supplement: Supplemental Information 4 [file peerj-cs-07-698-s004.zip › Supplemental File - Problem 1 Code and Raw Data/GUIDE files/fly_km_invar.csv]

sp	LD1	LD2	LD3	LD4	LD5	LD6	LD7	LD8	LD9	LD10	LD11	LD12	LD13	LD14
B_javanica	-57.63723878	-3.489317513	-4.024700229	6.413197033	5.026289637	-1.884282486	-2.34172485	1.899296172	-0.493870367	2.72130094	-1.25454286	0.051850785	3.542842408	0.580858837
B_javanica	-57.05156775	-8.53981231	-2.973428958	4.791675063	4.729873887	0.146090015	-2.523631222	1.607299056	-0.926781035	0.197851585	0.036338847	0.868657033	4.473397912	0.782919571
B_javanica	-53.72526929	-6.743199559	-1.979469687	4.735618616	6.229088775	-1.873960771	-2.483597078	2.902487772	-0.997269448	-0.719945028	-1.260583695	0.703208863	1.608271448	-0.932932277
B_javanica	-55.7528238	-3.917144736	-6.008751601	5.823442365	5.674205491	-0.789308789	-2.346650746	2.070475322	-0.932349617	2.546382845	-0.288860819	-1.129615127	1.546445357	-0.366951482
B_javanica	-55.9827128	-4.359501999	-5.711378397	4.917853794	4.630857967	-2.701452994	-3.39952777	2.88109773	-0.373208928	-0.356307945	-1.365216338	2.272388368	2.609998567	-0.295038104
B_karnyi	-68.89812369	-14.60747567	5.697364686	14.12405529	1.518925652	-0.096572132	-4.499820925	2.169670364	0.733146319	1.437969237	0.167494419	-1.051763488	0.282442772	-0.338788545
B_karnyi	-72.47103242	-13.82059032	6.132484375	15.6527306	1.301416899	1.187732572	-4.797131417	1.503462275	0.786234147	3.397361911	-3.165188057	-0.321239768	-2.87943878	-0.590662115
B_karnyi	-71.59937821	-14.40789385	6.116511403	14.54620032	3.188756851	1.383072154	-4.29576036	1.210428135	1.194989702	3.786600768	-2.746385657	0.130005372	-3.463350952	-0.230091212
B_karnyi	-72.67817411	-15.95033923	5.031206018	15.72831432	3.396389374	-0.277315115	-3.228418408	0.30649507	0.650642159	3.205761201	-3.496003482	1.404776833	-0.046438191	0.159873564
B_karnyi	-73.90901456	-12.93267507	7.201483735	12.3114438	2.732567688	1.156289707	-2.577340468	1.546841976	1.182568655	1.687324448	0.789689212	-0.414969724	-2.839717855	0.690461162
B_peregrina	-33.59733052	17.38119304	-1.137700112	11.76178501	3.78261097	1.399010425	2.970277696	-1.993508202	2.299283432	1.169554063	3.67233126	-2.8354179	-0.938013824	0.070089683
B_peregrina	-31.81675858	19.56783911	1.554156332	11.66717737	1.113094945	1.913090353	1.155465059	-2.816075655	1.53625059	-2.091391349	1.127047428	-1.427380901	1.638038369	-1.211902242
B_peregrina	-31.91168638	20.7656525	1.850452566	13.48624101	4.637749997	6.24745431	-1.04870613	-4.14411072	2.032824614	0.194778176	3.487742645	-1.972545335	-0.912525162	0.332142915
B_peregrina	-31.84757269	19.08290505	0.735674285	10.17169527	2.086791635	5.037230259	0.971406215	-1.129943337	1.958826826	1.387324269	5.284243649	1.157171441	0.449332215	-1.007690684
B_peregrina	-30.3158738	20.95908112	-2.221538418	12.11780593	3.655041057	4.221635174	0.802448823	1.2432223	2.023075198	0.471088043	3.645397305	-1.585183115	1.290590749	1.497394949
C_megacephala	178.6320234	-7.864637159	-35.93878592	4.401813748	1.776093268	-0.194147579	3.071409052	1.786505858	1.605114828	-1.692667835	-0.911235594	-1.153070791	0.020056083	-0.294352457
C_megacephala	178.6050933	-7.148008347	-35.53178867	3.396380364	1.316996182	0.522108275	2.540323758	3.369792574	1.141067351	-1.294105543	-1.56856033	-1.791856132	-0.324458058	0.682656174
C_megacephala	179.2349047	-7.747550536	-36.28371665	3.708629049	1.264244473	0.419375977	3.192780621	2.324342995	1.849020823	-1.61429563	-2.041632099	-2.817796242	-0.826148707	1.6625742
C_megacephala	178.9559065	-7.247508128	-35.37308365	5.206952209	1.89778658	-1.119025007	3.118209012	1.160605731	2.332404528	-1.053385384	-0.005525762	0.165408995	0.053463207	-0.440568825
C_megacephala	178.9167943	-6.573928874	-35.58470654	3.895545327	0.072710427	0.928045909	1.480271918	3.573227787	-1.068739045	-0.383178479	-1.368561061	-1.565830952	0.299358863	-0.78061147
C_nigripes	-145.3144177	-5.938271087	7.641172144	-11.62675462	-5.479807565	3.589276328	3.721604457	1.247151424	4.353021964	1.196452481	-0.724516144	0.572756706	0.315165656	-0.508050268
C_nigripes	-146.4705369	-6.078495065	8.606173701	-12.11429519	-7.107249683	2.41244857	2.24642967	-0.179547615	2.154117419	2.621705262	-0.144870252	0.096448753	-1.054405604	0.400739498
C_nigripes	-145.2389941	-6.502232359	8.188618327	-11.83924617	-4.899469393	4.504763032	4.934121174	2.678649345	4.706863588	2.268589836	-0.869063443	0.340209034	1.545067194	0.198609786
C_nigripes	-145.9287054	-6.451810711	7.941147297	-10.08806349	-5.535855453	3.49574999	6.845606814	2.110425749	2.847734535	1.612128849	-0.070160176	-0.450892887	0.196287698	-1.522527833
C_nigripes	-145.6665002	-6.238483465	7.388284019	-12.00861263	-5.963718227	3.1845008	5.039497672	1.690729255	3.75083467	2.991338066	-0.451107252	0.552795377	1.301722047	1.87624603
C_pinguis	155.8038918	-3.876651084	-8.062729248	-4.933904391	-6.523215922	9.055965064	-4.235935844	-0.17949618	-3.759409457	1.591416553	1.380872824	1.463897801	0.526517602	-0.59876713
C_pinguis	156.8496048	-4.068627338	-8.055298996	-3.778438925	-6.494508572	11.4909832	-2.174811559	0.411633191	-2.519571526	-0.468855487	-1.36657845	-0.233439211	0.00013156	0.249319218
C_pinguis	156.3580692	-3.904452847	-7.820758524	-4.372679634	-6.377283284	9.158526081	-3.344898929	-0.452037061	-3.277266648	0.553914151	1.149357415	0.508916345	0.276671253	0.683883789
C_pinguis	156.0779469	-4.32869846	-7.467018941	-6.416437425	-5.980999142	9.25678595	-4.20999104	-0.654295555	0.759721681	1.029403504	-0.635234961	-0.701163719	-0.349233599	-0.290014808
C_pinguis	156.4503583	-4.549898272	-9.010385905	-4.721350697	-5.401927749	10.01161266	-3.498772857	-0.143243303	-4.227812541	0.233369332	-0.094027618	0.613747486	0.211704717	-0.513352965
C_rufifacies	247.1373528	-58.32217033	38.222377	0.046477576	2.559074666	-1.953700544	2.133177416	-0.613826188	-0.139114776	0.302916497	0.670394437	0.767398168	-0.779532862	-1.221018292
C_rufifacies	246.65474	-57.85992293	36.43582339	-0.071620251	1.73782163	-2.331320477	2.110785237	-0.814305768	-0.498154129	0.098067522	0.216679822	-0.671393712	-0.215282153	-1.342723265
C_rufifacies	246.4319958	-57.47032041	37.49706775	0.785891671	1.63883278	-2.49779371	2.776200636	-0.343240834	-0.556432745	0.021003735	1.560513744	0.036632045	-0.019371934	0.082188544
C_rufifacies	246.8657925	-57.77922218	37.63607983	0.343852744	1.85924562	-2.969244885	2.509835963	-0.765318151	-0.389784113	0.887445153	0.651814391	-0.011987207	0.500626018	1.299085914
C_rufifacies	246.8856218	-58.08889553	38.18390563	0.760530088	1.902223972	-2.969379806	1.505984605	-0.849471357	0.238448314	1.735693546	-0.496168513	1.054741534	1.077408353	1.55768277
C_villineuvi	51.60168386	14.7042533	11.71107352	-6.232424971	-4.972504092	-5.447812005	-4.387479269	3.331570716	3.216571122	-3.068021231	0.900381066	-0.682409647	-0.686520057	0.73908989
C_villineuvi	50.74581448	14.32171498	10.1182342	-6.260902416	-3.969097817	-4.535313453	-4.711343275	3.661492567	2.321603235	-4.069255613	-0.304369497	-1.074461996	0.148967915	0.440070081
C_villineuvi	52.32694894	13.48562054	10.64817282	-6.058555468	-5.854227336	-4.047764523	-3.780670095	2.54820003	1.29662082	-1.719217441	0.108482844	0.342845471	-0.663192383	0.727486235
C_villineuvi	51.80180673	14.7968698	10.70391087	-6.79274457	-5.116818316	-4.889552398	-4.198702906	3.714740068	3.183727171	-2.764406222	1.151695227	-0.474925682	-0.022956182	-0.287548735
C_villineuvi	51.66437009	13.42187263	9.962070122	-6.043794932	-4.010490851	-5.312350894	-3.29903032	2.194957554	2.734190664	-0.932059515	-0.368839307	-0.457075514	0.461547084	-2.664640265
L_cuprina	70.94317767	111.6243382	16.32589626	1.243944043	-2.312222081	-2.496358971	-2.379996527	-0.922416638	-1.382262983	0.879916573	0.145519106	0.921742635	0.028883654	0.634684632
L_cuprina	71.07442081	111.6646623	15.864569	1.721134847	-1.876216311	-2.068160285	-2.209494349	-1.067639446	-1.167505424	1.117502831	-0.77469351	0.356758029	-0.083066032	-0.528858869
L_cuprina	71.49451733	111.9334699	16.76412406	1.744840159	-1.690736767	-2.944278081	-2.189001663	-1.085078133	-0.810848194	0.698937926	-0.03724471	-0.59413462	-0.270923029	-0.032246006
L_cuprina	71.19916776	111.8564135	16.50765869	1.729804915	-2.481499213	-2.608640595	-2.233362369	-0.961845196	-0.312471677	0.679236237	-0.564266823	0.091273378	0.43368436	0.899162139
L_porphyrina	-89.97199102	-41.93193232	-23.88078106	1.729381197	-7.150569859	-6.225203416	-3.49477949	-1.796466099	-1.539449093	0.575631457	1.49441717	1.938592285	0.588290412	0.120582402
L_porphyrina	-89.83487258	-42.00950222	-22.77051955	4.317368303	-9.315950657	-5.865662101	-0.608816107	-0.89381474	0.871733021	0.755290599	3.038995597	0.464803556	-1.032870563	0.685978509
L_porphyrina	-90.01979191	-42.68541668	-23.71495847	0.155947661	-4.660891167	-6.413364956	-4.140994234	-2.160755873	-1.531195802	0.449728971	1.553606561	0.743116965	0.343649017	1.949086284
L_porphyrina	-89.85620055	-41.93820797	-23.63624269	2.050842201	-6.913853072	-6.614995221	-2.963302896	-1.870365874	-1.264736481	1.050679001	2.286134097	1.315160568	-0.456766113	-1.5886493
L_porphyrina	-89.90137523	-42.80033552	-24.11417255	1.008690136	-6.095809529	-6.694149501	-3.60305552	-1.18844149	-1.626122843	0.552859373	0.48741038	-0.845059555	-0.275525298	-0.513955865
P_albiceps	-125.3416576	-23.28251399	7.030114723	-7.93757665	6.273291663	1.813313207	-4.902586766	-3.406183711	0.290421734	-3.08539528	-0.391008721	1.531688296	-1.862795212	1.08155587
P_albiceps	-123.7562024	-23.44077071	7.963859795	-9.242500663	3.396533477	2.201987925	-4.014523058	-5.431576523	0.904570549	-1.534241343	-0.257338375	-1.419668979	0.242365005	-0.081054654
P_albiceps	-126.0994344	-23.27528512	7.758144154	-6.434451609	6.13227337	5.197763014	-4.094217322	-5.716888674	0.610323765	-3.824447639	-0.266835061	-1.086665708	1.771540682	0.337299228
P_albiceps	-126.5776436	-23.07441505	6.580127286	-9.979347112	5.254050101	4.490990496	-4.87407335	-3.129599728	1.285634251	-3.744757446	-2.082966884	-1.455953395	0.329575139	-0.894316371
P_albiceps	-128.6527351	-24.87106325	8.717800439	-8.748264084	4.739707945	3.17916915	-4.420158632	-0.801065698	1.281845304	-2.124627202	-1.888882917	0.59451823	-0.978502228	0.264572059
P_misera	-63.76457488	4.608071567	5.35481271	13.66658513	-7.028278495	-0.670279399	4.959829869	-3.403240934	-0.467484401	-3.060682972	-1.824963727	-0.267617107	-0.280735264	0.110073103
P_misera	-62.53335006	2.815740315	4.77588262	14.08989188	-6.217153875	0.635251533	4.822522244	-2.889315062	-1.081140032	-0.041797375	-1.851228034	0.823335207	0.014274967	-0.445881731
P_misera	-64.69021411	5.483427947	4.741261884	13.30893452	-6.663070673	-1.436432675	6.412006038	-4.272505588	-1.368320393	-3.655629858	-2.912988784	0.354027777	0.339488071	0.774890762
P_misera	-64.07559411	5.111082142	4.443804633	14.1276217	-6.187417737	-1.907689274	5.288182138	-3.299133789	-1.537678331	-1.377723517	-2.05856863	0.765734425	1.122226963	-0.155769982
P_misera	-64.06437737	3.367356342	4.294583901	12.61735206	-4.153689116	-0.944988308	5.3181789	-3.636553232	-0.90481248	-1.523251118	-0.460563337	-1.056097097	0.384339924	-0.91817198
S_dux	-162.9514513	1.175533179	10.05943393	-5.74578649	1.842513906	0.322875577	3.556813618	2.479640778	-1.823445428	-0.187870815	0.494672573	0.123967955	-0.146808061	-0.071576476
S_dux	-163.907359	-0.920234971	11.89357354	-3.754352207	1.805863877	0.069418447	3.031036655	5.263516833	-4.486244777	-1.25979525	0.677787234	-1.028716126	-0.109656025	0.509455687
S_dux	-165.4742337	0.662391792	10.5373589	-2.842638985	1.108044214	0.089835188	1.675667757	4.764041282	-5.035609263	-1.34216804	0.793152498	-1.103703875	0.14459833	0.002920217
S_dux	-163.3875505	-1.122446715	10.43533369	-3.772120588	1.681956761	0.448787726	2.892778375	4.56340655	-5.295284547	-0.83776817	1.580775199	-1.608270534	-1.650495261	-0.432677166
S_dux	-163.8724785	-0.483647896	12.07701264	-3.791943427	2.995333755	0.631643978	3.839181086	4.617551429	-5.907777027	-1.570342485	0.774074619	-0.436057069	-1.679270438	0.140645267
S_princeps	27.80779891	14.19004067	-14.32215109	-15.21617808	3.667696366	-4.766609795	0.516747928	-2.930185442	0.006464292	2.204818427	-1.292629248	-0.677160257	-1.792112911	0.521519063
S_princeps	27.63901681	13.47558338	-13.91268809	-16.59524478	3.626758529	-3.378437214	1.983684078	-3.603144463	-1.314827011	3.854445714	-0.905359854	-2.511855025	1.1013087	1.06264912
S_princeps	28.36142883	14.94252664	-15.44266498	-15.710644	4.495135122	-4.23666371	2.385873015	-3.384318577	-0.962877422	1.330035418	-0.951178324	-0.402120722	-1.82436397	-1.180903376
S_princeps	25.44350694	16.53070792	-13.80013305	-17.50992899	4.600089727	-3.264953595	2.381476597	-3.215175318	-1.11723088	2.415568138	-0.204913843	-0.799236247	1.315394896	-2.33603405
S_princeps	27.33706613	15.13804443	-14.36518647	-15.45081703	6.625739172	-5.62695412	1.688146488	-3.624112852	-1.508778851	1.530435943	0.875923573	-0.616440518	-0.13079046	1.046267422
S_ruficornis	31.81868742	18.87350227	-13.36229343	-2.986069509	4.896990986	1.943059033	2.946942593	-0.114453681	1.150343083	-1.047383118	-0.165602495	4.034184192	-1.73879456	0.643204573
S_ruficornis	30.5858939	17.97289175	-15.34175131	-0.765215649	5.298930687	2.338822235	2.36849086	-0.059521278	2.121632348	-2.917759107	1.648121081	4.736797035	-0.795920505	-0.233045508
S_ruficornis	32.74936606	21.17231913	-10.28842633	-1.908528449	7.578985882	0.416325867	4.908707146	1.393866927	0.006445397	-0.019542356	-0.847522769	3.852882607	-0.263027445	3.36E-06
S_ruficornis	30.98279174	18.64238269	-11.55828863	0.119209577	6.282581909	-0.735985328	0.00290492	2.123752774	2.506095763	-0.787304835	1.78410623	1.473893165	0.305202142	-1.290905263
S_ruficornis	31.10923913	18.91601962	-13.63329873	-2.6754228	4.403364083	0.289113939	3.407301649	-0.408359626	-1.318546149	-1.272247958	1.100814958	1.506843168	-1.44786763	0.64435706
