# Supplementary material for: On the classification of simple and complex biological images using Krawtchouk moments and Generalized pseudo-Zernike moments: a case study with fly wing images and breast cancer mammograms
Source: PeerJ Comput Sci. 2021 Sep 9;7:e698. doi: 10.7717/peerj-cs.698 (PMC8444072; doi:10.7717/peerj-cs.698)
Supplement: Supplemental Information 4 [file peerj-cs-07-698-s004.zip › Supplemental File - Problem 1 Code and Raw Data/GUIDE files/fly_km_invar.DSC]

fly_km_invar.csv
NA
2
1 sp d
2 LD1 n
3 LD2 n
4 LD3 n
5 LD4 n
6 LD5 n
7 LD6 n
8 LD7 n
9 LD8 n
10 LD9 n
11 LD10 n
12 LD11 n
13 LD12 n
14 LD13 n
15 LD14 n
