# Supplementary material for: On the classification of simple and complex biological images using Krawtchouk moments and Generalized pseudo-Zernike moments: a case study with fly wing images and breast cancer mammograms
Source: PeerJ Comput Sci. 2021 Sep 9;7:e698. doi: 10.7717/peerj-cs.698 (PMC8444072; doi:10.7717/peerj-cs.698)
Supplement: Supplemental Information 4 [file peerj-cs-07-698-s004.zip › Supplemental File - Problem 1 Code and Raw Data/GUIDE files/kernel_352.out]

             GGG   U   U  I  DDDD   EEEE
            G   G  U   U  I  D   D  E
            G      U   U  I  D   D  E
            G  GG  U   U  I  D   D  EEE
            G   G  U   U  I  D   D  E
            G   G  U   U  I  D   D  E
             GGG    UUU   I  DDDD   EEEE
   
 GUIDE Classification and Regression Trees and Forests
 Version 35.2 (Build date: August 16, 2020)        
 Compiled with Visual Fortran IA-32 18.0.1.156 on Windows 10           
 Copyright (c) 1997-2029 Wei-Yin Loh. All rights reserved.
 This software is based upon work supported by the U.S. Army Research Office,
 the National Science Foundation and the National Institutes of Health.
  
 This job was started on 02/21/21 at 23:21
  
 Classification tree
 Pruning by cross-validation
 Data description file: fly_km_invar.DSC
 Training sample file: fly_km_invar.csv
 Missing value code: NA
 Records in data file start on line 2
 14 N variables changed to S
 D variable is sp
 Number of records in data file: 74
 Length of longest entry in data file: 13
 Number of classes: 15
 Training sample class proportions of D variable sp:
         Class  #Cases     Proportion
 B_javanica          5     0.06756757
 B_karnyi            5     0.06756757
 B_peregrina         5     0.06756757
 C_megacephala       5     0.06756757
 C_nigripes          5     0.06756757
 C_pinguis           5     0.06756757
 C_rufifacies        5     0.06756757
 C_villineuvi        5     0.06756757
 L_cuprina           4     0.05405405
 L_porphyrina        5     0.06756757
 P_albiceps          5     0.06756757
 P_misera            5     0.06756757
 S_dux               5     0.06756757
 S_princeps          5     0.06756757
 S_ruficornis        5     0.06756757
  
 Summary information for training sample of size 74
 d=dependent, b=split and fit cat variable using indicator variables,
 c=split-only categorical, i=fit-only categorical (via indicators),
 s=split-only numerical, n=split and fit numerical, f=fit-only numerical,
 m=missing-value flag variable, p=periodic variable, w=weight
                                                  #Codes/           
                                                  Levels/           
  Column  Name            Minimum      Maximum    Periods   #Missing
       1  sp         d                                 15
       2  LD1        s   -165.5        247.1    
       3  LD2        s   -58.32        111.9    
       4  LD3        s   -36.28        38.22    
       5  LD4        s   -17.51        15.73    
       6  LD5        s   -9.316        7.579    
       7  LD6        s   -6.694        11.49    
       8  LD7        s   -4.903        6.846    
       9  LD8        s   -5.717        5.264    
      10  LD9        s   -5.908        4.707    
      11  LD10       s   -4.069        3.854    
      12  LD11       s   -3.496        5.284    
      13  LD12       s   -2.835        4.737    
      14  LD13       s   -3.463        4.473    
      15  LD14       s   -2.665        1.949    
  
      Total  #cases w/   #missing
     #cases    miss. D  ord. vals   #X-var   #N-var   #F-var   #S-var
         74          0          0        0        0        0       14
     #P-var   #M-var   #B-var   #C-var   #I-var
          0        0        0        0        0
 Number of cases used for training: 74
 Number of split variables: 14
  
 Pruning by v-fold cross-validation, with v = 10
 Selected tree is based on mean of CV estimates
 Number of SE's for pruned tree: .5000
  
 Kernel density node models
 Bivariate preference
 Equal priors
 Unit misclassification costs
 Bivariate split highest priority
 Interaction splits 2nd priority; no linear splits
 Split values for N and S variables based on exhaustive search
 Maximum number of split levels: 10
 Minimum node sample size: 10
 Non-univariate split at root node
 Size and CV mean cost and SE of subtrees:
  Tree   #Tnodes  Mean Cost   SE(Mean)   BSE(Mean)  Median Cost  BSE(Median)
    0        2   3.243E-02   1.403E-02   1.417E-02   0.000E+00   2.584E-02
    1**      1   3.243E-02   1.403E-02   1.417E-02   0.000E+00   2.584E-02
  
 0-SE tree based on mean is marked with * and has 1 terminal node
 0-SE tree based on median is marked with + and has 1 terminal node
 Selected-SE tree based on mean using naive SE is marked with **
 Selected-SE tree based on mean using bootstrap SE is marked with --
 Selected-SE tree based on median and bootstrap SE is marked with ++
 * tree, ** tree, + tree, and ++ tree all the same
  
 Following tree is based on mean CV with naive SE estimate (**).
  
 Structure of final tree. Each terminal node is marked with a T.
  
 Node cost is node misclassification cost divided by number of training cases
        Node    Total    Train    Predicted        Node    Split variable followed by
       label    cases    cases    class            cost    (+)fit variable(s)
           1T      74       74    B_javanica     4.054E-02 LD3 +LD3 +LD4
 Best split at root node is LD3 <= -9.6494
  
 Number of terminal nodes of final tree: 1
 Total number of nodes of final tree: 1
 Second best split variable (based on interaction test) at root node is LD4
  
 Classification tree:
  
 Node 1: Mean cost = .40540541E-01
 
 ***************************************************************
 
  
Node 1: Terminal node
 LD3 mean = -.13515003E-10
 LD4 mean = .18918920E-09
                                             Bandwidth
         Class      Number   Posterior   LD3   LD4   Correlation
 B_javanica              5  0.6667E-01   3.1389E+00   1.3528E+00    -0.3985
 B_karnyi                5  0.6667E-01   1.0209E+00   1.8205E+00    -0.8042
 B_peregrina             5  0.6667E-01   2.5565E+00   1.4608E+00     0.1221
 C_megacephala           5  0.6667E-01   4.1546E-01   1.2826E+00     0.3672
 C_nigripes              5  0.6667E-01   8.1428E-01   1.4325E+00    -0.1088
 C_pinguis               5  0.6667E-01   5.5759E-01   1.0102E+00    -0.4145
 C_rufifacies            5  0.6667E-01   8.5502E-01   7.1670E-01     0.4341
 C_villineuvi            5  0.6667E-01   1.1072E+00   2.6258E-01    -0.1796
 L_cuprina               4  0.6667E-01   4.8784E-01   2.7205E-02     0.1066
 L_porphyrina            5  0.6667E-01   7.9850E-01   2.4380E+00     0.8482
 P_albiceps              5  0.6667E-01   1.2716E+00   2.4303E+00     0.2135
 P_misera                5  0.6667E-01   6.3507E-01   8.3411E-01     0.3297
 S_dux                   5  0.6667E-01   1.6646E+00   6.4948E-01     0.3630
 S_princeps              5  0.6667E-01   6.5448E-01   1.1007E+00    -0.5700
 S_ruficornis            5  0.6667E-01   3.4579E+00   2.3653E+00     0.0886
 ----------------------------
 
 Classification matrix for training sample:
 Predicted      True class
 class      B_javanic  B_karnyi B_peregri C_megacep C_nigripe C_pinguis
 B_javanica         5         0         0         0         0         0
 B_karnyi           0         4         0         0         0         0
 B_peregrin         0         0         5         0         0         0
 C_megaceph         0         0         0         5         0         0
 C_nigripes         0         0         0         0         5         0
 C_pinguis          0         0         0         0         0         5
 C_rufifaci         0         0         0         0         0         0
 C_villineu         0         0         0         0         0         0
 L_cuprina          0         0         0         0         0         0
 L_porphyri         0         0         0         0         0         0
 P_albiceps         0         0         0         0         0         0
 P_misera           0         1         0         0         0         0
 S_dux              0         0         0         0         0         0
 S_princeps         0         0         0         0         0         0
 S_ruficorn         0         0         0         0         0         0
 Total              5         5         5         5         5         5
           C_rufifac C_villine L_cuprina L_porphyr P_albicep  P_misera
 B_javanica         0         0         0         0         0         0
 B_karnyi           0         0         0         0         0         0
 B_peregrin         0         0         0         0         0         0
 C_megaceph         0         0         0         0         0         0
 C_nigripes         0         0         0         0         1         0
 C_pinguis          0         0         0         0         0         0
 C_rufifaci         5         0         0         0         0         0
 C_villineu         0         5         0         0         0         0
 L_cuprina          0         0         4         0         0         0
 L_porphyri         0         0         0         5         0         0
 P_albiceps         0         0         0         0         4         0
 P_misera           0         0         0         0         0         5
 S_dux              0         0         0         0         0         0
 S_princeps         0         0         0         0         0         0
 S_ruficorn         0         0         0         0         0         0
 Total              5         5         4         5         5         5
 
               S_dux S_princep S_ruficor
 B_javanica         0         0         0
 B_karnyi           0         0         0
 B_peregrin         0         0         0
 C_megaceph         0         0         0
 C_nigripes         0         0         0
 C_pinguis          0         0         0
 C_rufifaci         0         0         0
 C_villineu         1         0         0
 L_cuprina          0         0         0
 L_porphyri         0         0         0
 P_albiceps         0         0         0
 P_misera           0         0         0
 S_dux              4         0         0
 S_princeps         0         5         0
 S_ruficorn         0         0         5
 Total              5         5         5
 
 Number of cases used for tree construction: 74
 Number misclassified: 3
 Resubstitution estimate of mean misclassification cost: .40000000E-01
 
 Observed and fitted values are stored in kernel.fit
 LaTeX code for tree is in kernel.tex
 Elapsed time in seconds: .29640
