# Supplementary material for: On the classification of simple and complex biological images using Krawtchouk moments and Generalized pseudo-Zernike moments: a case study with fly wing images and breast cancer mammograms
Source: PeerJ Comput Sci. 2021 Sep 9;7:e698. doi: 10.7717/peerj-cs.698 (PMC8444072; doi:10.7717/peerj-cs.698)
Supplement: Supplemental Information 4 [file peerj-cs-07-698-s004.zip › Supplemental File - Problem 1 Code and Raw Data/GUIDE files/rf.in]

GUIDE       (do not edit this file unless you know what you are doing)
  35.2      (version of GUIDE that generated this file)
 1          (1=model fitting, 2=importance or DIF scoring, 3=data conversion)
"rf.out"  (name of output file)
 2          (1=one tree, 2=ensemble)
 2          (1=bagging, 2=rforest)
 2          (1=random splits of missing values, 2=nonrandom)
 1          (1=classification, 2=regression)
 1          (1=interaction tests, 2=skip them)
"fly_km_invar.DSC"  (name of data description file)
 2          (1=accept default number of trees, 2=change)
      2001  (no. trees)
 1          (1=accept default number of variables for splitting, 2=change it)
 2          (1=estimated priors, 2=equal priors, 3=other priors)
 1          (1=unit misclassification costs, 2=other)
 2          (1=split point from quantiles, 2=use exhaustive search)
 1          (1=default max. number of split levels, 2=specify no. in next line)
 1          (1=default min. node size, 2=specify min. value in next line)
"rf.pred" (file name for predicted class and probability estimates)
 1          (rank of top variable to split root node)
