# Supplementary material for: On the classification of simple and complex biological images using Krawtchouk moments and Generalized pseudo-Zernike moments: a case study with fly wing images and breast cancer mammograms
Source: PeerJ Comput Sci. 2021 Sep 9;7:e698. doi: 10.7717/peerj-cs.698 (PMC8444072; doi:10.7717/peerj-cs.698)
Supplement: Supplemental Information 4 [file peerj-cs-07-698-s004.zip › Supplemental File - Problem 1 Code and Raw Data/KM_flywings.R]

#######################################
#Author: T.F.Khang	      
#Date: 3 March 2021		
#Problem 1: Image analysis of fly wings
#using Krawtchouk moment invariants
#######################################

library(parallel)
library(png)
library(IM)

getKrawt <- function(img,n,v=0.5){
	img <- histeq(img)
	obj <- momentObj(img,type='krawt',order=n,v)
	#calculate moments of the image
	Moments(obj)<- NULL
	Reconstruct(obj) <- dim(img)
	Invariant(obj) <- c(3,254)
	obj
}


# Use the detectCores() function to find the number of cores in system
no_cores <- detectCores() - 2

# Setup cluster
clust <- makeCluster(no_cores) #This line will take time

clusterEvalQ(clust, {
 library(IM)
})


#change to folder containing binary images
setwd("binary_images")
file <- list.files()

wdname <- getwd()

#read image data
sf <- lapply(file,readPNG)


KM <- parLapply(clust,sf,getKrawt,n=200)

names(KM) <- file

#order of mxm Krawtchouk moment invariants matrix
m <- 200

KM.moments <- lapply(KM, function(k) k@moments[1:m,1:m])
KM.reconstruction <- lapply(KM, function(k) k@reconstruction)
KM.invariant <- lapply(KM, function(k) as.vector(k@invariant[1:m,1:m])) 

#image(KM.reconstruction[[1]])


splitter <- function(dat){

w <- unlist(strsplit(dat,"[.]"))[1:2]
return(paste(c(w[1],"_",w[2]), collapse=""))

}
KM.invariant.mat <- do.call(rbind, KM.invariant)

spnames_raw <- rownames(KM.invariant.mat)
sp <- sapply(1:nrow(KM.invariant.mat), function(k) splitter(spnames_raw[k]) )

#scaling
KM.invariant.mat <- apply(KM.invariant.mat, 2, scale)
KM.invariant.mat <- data.frame(sp, KM.invariant.mat)

#Q-mode PCA
pca.invar <- prcomp(KM.invariant.mat[,-1])
pca.invar.scores <- data.frame(sp, pca.invar$x[,1:60])
colnames(pca.invar.scores)[1] <- "sp"

#LDA 
library(MASS)
lda.model <- lda(sp~., data=pca.invar.scores)

LD <- as.matrix(pca.invar.scores[,-1]) %*% lda.model$scaling

write.csv(data.frame(KM.invariant.mat[,1], LD), file="fly_km_invar.csv", row.names=FALSE)

###################
#Plotting FIGURE 4
###################

library(ks)

label <- kernel_invar$sp
label <- gsub("B_javanica", "ja", label)
label <- gsub("B_karnyi", "ka", label)
label <- gsub("B_peregrina", "pe", label)
label <- gsub("C_megacephala", "me", label)
label <- gsub("C_nigripes", "ni", label)
label <- gsub("C_pinguis", "pi", label)
label <- gsub("C_rufifacies", "rf", label)
label <- gsub("C_villineuvi", "vi", label)
label <- gsub("L_cuprina", "cu", label)
label <- gsub("L_porphyrina", "po", label)
label <- gsub("P_albiceps", "al", label)
label <- gsub("P_misera", "mi", label)
label <- gsub("S_dux", "du", label)
label <- gsub("S_princeps", "pr", label)
label <- gsub("S_ruficornis", "rc", label)

sarco <- which(label %in% c("ja","ka","pe","du","rc","pr","al","mi") )
calli <- setdiff(1:length(label), sarco)
famcol <- rep("blue", length(label))
famcol[sarco] <- "black"

#file in GUIDE results folder
#or simply define kernel_invar <- data.frame(KM.invariant.mat[,1], LD)

kernel_invar <- read.csv(file="fly_km_invar.csv")

plot(kernel_invar[,4], kernel_invar[,5], pch="", xlab="LD3", ylab="LD4")

S <- unique(sp)
for(i in 1:length(S)){
id <- grep(S[i], kernel_invar$sp)
fhat <- kde(x=kernel_invar[id,c(4,5)])
plot(fhat, display="filled.contour", cont=seq(10,90,by=5), col.cont="blue", add=TRUE)
}

text(kernel_invar[,4], kernel_invar[,5], label, 
col=famcol,cex=0.9)
