# Supplementary material for: On the classification of simple and complex biological images using Krawtchouk moments and Generalized pseudo-Zernike moments: a case study with fly wing images and breast cancer mammograms
Source: PeerJ Comput Sci. 2021 Sep 9;7:e698. doi: 10.7717/peerj-cs.698 (PMC8444072; doi:10.7717/peerj-cs.698)
Supplement: Supplemental Information 4 [file peerj-cs-07-698-s004.zip › Supplemental File - Problem 1 Code and Raw Data/README_PROBLEM1.txt]

README FILE

PROBLEM 1 (FLY WING IMAGE ANALYSIS)
------------------------------------

1. The GM_analysis.R file contains R code to:

(i) read the landmark coordinate data from the tpsfiles from the tpsdata folder;
(ii) perform Generalized Procrustes Analysis
(iii) remove allometric effect by regression on log10 centroid size; 
(iv)  perform R-mode PCA of the residuals from (iii);
(v) perform LDA on the PCA on step (iv).

At the end, an output file with 74 samples from 15 species on the rows, and 14 linear discriminants on the 
column is produced. This file is used as input for GUIDE analysis.

2. The KM_flywings.R file contains R code to:

(i) compute Krawtchouk moment invariants from the 74 binarized fly images;
(ii) perform Q-mode PCA;
(iii) perfom LDA on the first 60 PC axes from (ii).

3. The tpsdata folder contains textfiles with landmark coordinate data obtained using the TPSDIG2 program.
These are a subset from the Data Dryad repository https://datadryad.org/stash/dataset/doi:10.5061/dryad.95x69p8hf.

4. The binary_images folder contains binarized images for the 74 samples. The originals are available
at the Data Dryad repository https://datadryad.org/stash/dataset/doi:10.5061/dryad.95x69p8hf.

5. The folder GUIDE files contains input and outfiles associated with the GUIDE program.
