# Supplementary material for: On the classification of simple and complex biological images using Krawtchouk moments and Generalized pseudo-Zernike moments: a case study with fly wing images and breast cancer mammograms
Source: PeerJ Comput Sci. 2021 Sep 9;7:e698. doi: 10.7717/peerj-cs.698 (PMC8444072; doi:10.7717/peerj-cs.698)
Supplement: Supplemental Information 4 [file peerj-cs-07-698-s004.zip › Supplemental File - Problem 1 Code and Raw Data/tpsdata/B_javanica/B.javanica.1.M.TPS]

LM=19
640 389
478 400
367 402
157 374
80 336
62 319
213 245
258 261
348 211
304 164
413 311
423 334
546 349
569 328
571 306
581 303
600 280
629 355
620 391
IMAGE=B.javanica.1.M.JPEG
