# Supplementary material for: On the classification of simple and complex biological images using Krawtchouk moments and Generalized pseudo-Zernike moments: a case study with fly wing images and breast cancer mammograms
Source: PeerJ Comput Sci. 2021 Sep 9;7:e698. doi: 10.7717/peerj-cs.698 (PMC8444072; doi:10.7717/peerj-cs.698)
Supplement: Supplemental Information 4 [file peerj-cs-07-698-s004.zip › Supplemental File - Problem 1 Code and Raw Data/tpsdata/B_javanica/B.javanica.2.M.TPS]

LM=19
604 420
445 425
352 424
148 395
75 355
60 341
205 275
246 295
328 252
290 200
396 343
405 364
510 377
536 358
536 340
545 337
563 315
595 387
585 420
IMAGE=B.javanica.2.M.JPEG
