# Supplementary material for: On the classification of simple and complex biological images using Krawtchouk moments and Generalized pseudo-Zernike moments: a case study with fly wing images and breast cancer mammograms
Source: PeerJ Comput Sci. 2021 Sep 9;7:e698. doi: 10.7717/peerj-cs.698 (PMC8444072; doi:10.7717/peerj-cs.698)
Supplement: Supplemental Information 4 [file peerj-cs-07-698-s004.zip › Supplemental File - Problem 1 Code and Raw Data/tpsdata/B_javanica/B.javanica.3.M.TPS]

LM=19
601 422
445 425
347 422
151 398
72 359
55 342
194 272
244 292
328 245
287 195
397 338
406 361
515 376
537 357
538 337
546 333
564 311
591 385
585 422
IMAGE=B.javanica.3.M.JPEG
