# Supplementary material for: On the classification of simple and complex biological images using Krawtchouk moments and Generalized pseudo-Zernike moments: a case study with fly wing images and breast cancer mammograms
Source: PeerJ Comput Sci. 2021 Sep 9;7:e698. doi: 10.7717/peerj-cs.698 (PMC8444072; doi:10.7717/peerj-cs.698)
Supplement: Supplemental Information 4 [file peerj-cs-07-698-s004.zip › Supplemental File - Problem 1 Code and Raw Data/tpsdata/B_javanica/B.javanica.4.M.TPS]

LM=19
612 406
450 415
358 414
154 397
67 360
45 345
197 260
243 278
336 227
290 174
396 326
404 347
524 364
546 343
547 321
556 319
575 294
600 372
594 406
IMAGE=B.javanica.4.M.JPEG
