# Supplementary material for: On the classification of simple and complex biological images using Krawtchouk moments and Generalized pseudo-Zernike moments: a case study with fly wing images and breast cancer mammograms
Source: PeerJ Comput Sci. 2021 Sep 9;7:e698. doi: 10.7717/peerj-cs.698 (PMC8444072; doi:10.7717/peerj-cs.698)
Supplement: Supplemental Information 4 [file peerj-cs-07-698-s004.zip › Supplemental File - Problem 1 Code and Raw Data/tpsdata/B_javanica/B.javanica.5.M.TPS]

LM=19
625 443
465 447
358 443
149 407
75 367
55 349
207 283
255 304
337 259
294 207
417 360
422 382
535 400
560 382
560 361
568 359
585 336
613 409
607 445
IMAGE=B.javanica.5.M.JPEG
