# Supplementary material for: On the classification of simple and complex biological images using Krawtchouk moments and Generalized pseudo-Zernike moments: a case study with fly wing images and breast cancer mammograms
Source: PeerJ Comput Sci. 2021 Sep 9;7:e698. doi: 10.7717/peerj-cs.698 (PMC8444072; doi:10.7717/peerj-cs.698)
Supplement: Supplemental Information 4 [file peerj-cs-07-698-s004.zip › Supplemental File - Problem 1 Code and Raw Data/tpsdata/B_karnyi/B.karnyi.1.M.TPS]

LM=19
622 412
453 421
347 421
123 396
47 359
31 345
187 263
227 284
322 235
275 181
391 335
398 356
528 371
554 349
554 328
564 325
582 300
615 377
601 413
IMAGE=B.karnyi.1.M.JPEG
