# Supplementary material for: On the classification of simple and complex biological images using Krawtchouk moments and Generalized pseudo-Zernike moments: a case study with fly wing images and breast cancer mammograms
Source: PeerJ Comput Sci. 2021 Sep 9;7:e698. doi: 10.7717/peerj-cs.698 (PMC8444072; doi:10.7717/peerj-cs.698)
Supplement: Supplemental Information 4 [file peerj-cs-07-698-s004.zip › Supplemental File - Problem 1 Code and Raw Data/tpsdata/B_karnyi/B.karnyi.2.M.TPS]

LM=19
603 439
444 448
342 450
142 432
67 407
46 394
189 311
233 327
314 275
273 226
390 368
397 390
516 400
538 378
538 358
547 355
563 330
595 406
584 441
IMAGE=B.karnyi.2.M.JPEG
