# Supplementary material for: On the classification of simple and complex biological images using Krawtchouk moments and Generalized pseudo-Zernike moments: a case study with fly wing images and breast cancer mammograms
Source: PeerJ Comput Sci. 2021 Sep 9;7:e698. doi: 10.7717/peerj-cs.698 (PMC8444072; doi:10.7717/peerj-cs.698)
Supplement: Supplemental Information 4 [file peerj-cs-07-698-s004.zip › Supplemental File - Problem 1 Code and Raw Data/tpsdata/B_karnyi/B.karnyi.3.M.TPS]

LM=19
629 415
455 434
360 439
134 432
55 402
36 389
180 298
226 311
307 249
260 196
397 349
404 371
536 378
556 354
555 332
564 329
581 303
619 378
608 416
IMAGE=B.karnyi.3.M.JPEG
