# Supplementary material for: On the classification of simple and complex biological images using Krawtchouk moments and Generalized pseudo-Zernike moments: a case study with fly wing images and breast cancer mammograms
Source: PeerJ Comput Sci. 2021 Sep 9;7:e698. doi: 10.7717/peerj-cs.698 (PMC8444072; doi:10.7717/peerj-cs.698)
Supplement: Supplemental Information 4 [file peerj-cs-07-698-s004.zip › Supplemental File - Problem 1 Code and Raw Data/tpsdata/B_karnyi/B.karnyi.4.M.TPS]

LM=19
637 418
474 429
367 428
160 401
86 363
67 349
211 275
255 289
341 240
298 187
424 337
430 361
550 377
577 355
577 334
584 331
602 307
627 382
617 421
IMAGE=B.karnyi.4.M.JPEG
