# Supplementary material for: On the classification of simple and complex biological images using Krawtchouk moments and Generalized pseudo-Zernike moments: a case study with fly wing images and breast cancer mammograms
Source: PeerJ Comput Sci. 2021 Sep 9;7:e698. doi: 10.7717/peerj-cs.698 (PMC8444072; doi:10.7717/peerj-cs.698)
Supplement: Supplemental Information 4 [file peerj-cs-07-698-s004.zip › Supplemental File - Problem 1 Code and Raw Data/tpsdata/B_karnyi/B.karnyi.5.M.TPS]

LM=19
605 451
436 456
335 452
136 422
54 377
37 363
194 290
238 311
327 267
288 211
392 367
400 389
514 406
540 386
541 367
550 363
569 341
597 417
587 452
IMAGE=B.karnyi.5.M.JPEG
