# Supplementary material for: On the classification of simple and complex biological images using Krawtchouk moments and Generalized pseudo-Zernike moments: a case study with fly wing images and breast cancer mammograms
Source: PeerJ Comput Sci. 2021 Sep 9;7:e698. doi: 10.7717/peerj-cs.698 (PMC8444072; doi:10.7717/peerj-cs.698)
Supplement: Supplemental Information 4 [file peerj-cs-07-698-s004.zip › Supplemental File - Problem 1 Code and Raw Data/tpsdata/B_peregrina/B.peregrina.1.M.TPS]

LM=19
607 403
444 411
344 409
150 386
69 344
51 329
201 255
243 275
330 227
287 168
397 325
406 349
518 361
541 341
542 319
553 316
571 293
599 370
589 404
IMAGE=B.peregrina.1.M.JPEG
