# Supplementary material for: On the classification of simple and complex biological images using Krawtchouk moments and Generalized pseudo-Zernike moments: a case study with fly wing images and breast cancer mammograms
Source: PeerJ Comput Sci. 2021 Sep 9;7:e698. doi: 10.7717/peerj-cs.698 (PMC8444072; doi:10.7717/peerj-cs.698)
Supplement: Supplemental Information 4 [file peerj-cs-07-698-s004.zip › Supplemental File - Problem 1 Code and Raw Data/tpsdata/B_peregrina/B.peregrina.2.M.TPS]

LM=19
642 439
474 444
361 442
148 411
72 371
54 355
217 282
255 301
344 251
293 195
419 355
427 378
544 393
572 373
572 348
581 345
601 321
630 402
620 440
IMAGE=B.peregrina.2.M.JPEG
