# Supplementary material for: On the classification of simple and complex biological images using Krawtchouk moments and Generalized pseudo-Zernike moments: a case study with fly wing images and breast cancer mammograms
Source: PeerJ Comput Sci. 2021 Sep 9;7:e698. doi: 10.7717/peerj-cs.698 (PMC8444072; doi:10.7717/peerj-cs.698)
Supplement: Supplemental Information 4 [file peerj-cs-07-698-s004.zip › Supplemental File - Problem 1 Code and Raw Data/tpsdata/B_peregrina/B.peregrina.3.M.TPS]

LM=19
626 435
473 441
371 441
168 418
83 378
63 363
220 293
263 313
357 266
308 211
429 360
435 380
545 391
565 372
563 353
573 349
592 326
619 399
611 438
IMAGE=B.peregrina.3.M.JPEG
