# Supplementary material for: On the classification of simple and complex biological images using Krawtchouk moments and Generalized pseudo-Zernike moments: a case study with fly wing images and breast cancer mammograms
Source: PeerJ Comput Sci. 2021 Sep 9;7:e698. doi: 10.7717/peerj-cs.698 (PMC8444072; doi:10.7717/peerj-cs.698)
Supplement: Supplemental Information 4 [file peerj-cs-07-698-s004.zip › Supplemental File - Problem 1 Code and Raw Data/tpsdata/B_peregrina/B.peregrina.4.M.TPS]

LM=19
624 417
467 428
370 428
159 405
73 367
52 350
208 277
256 296
340 243
288 187
419 344
427 366
536 379
556 356
557 335
567 333
584 308
610 382
606 419
IMAGE=B.peregrina.4.M.JPEG
