# Supplementary material for: On the classification of simple and complex biological images using Krawtchouk moments and Generalized pseudo-Zernike moments: a case study with fly wing images and breast cancer mammograms
Source: PeerJ Comput Sci. 2021 Sep 9;7:e698. doi: 10.7717/peerj-cs.698 (PMC8444072; doi:10.7717/peerj-cs.698)
Supplement: Supplemental Information 4 [file peerj-cs-07-698-s004.zip › Supplemental File - Problem 1 Code and Raw Data/tpsdata/B_peregrina/B.peregrina.5.M.TPS]

LM=19
623 405
454 412
346 411
138 394
59 354
41 338
191 262
239 277
324 225
277 175
401 326
408 347
527 361
555 341
555 317
567 317
586 292
613 369
603 405
IMAGE=B.peregrina.5.M.JPEG
