# Supplementary material for: On the classification of simple and complex biological images using Krawtchouk moments and Generalized pseudo-Zernike moments: a case study with fly wing images and breast cancer mammograms
Source: PeerJ Comput Sci. 2021 Sep 9;7:e698. doi: 10.7717/peerj-cs.698 (PMC8444072; doi:10.7717/peerj-cs.698)
Supplement: Supplemental Information 4 [file peerj-cs-07-698-s004.zip › Supplemental File - Problem 1 Code and Raw Data/tpsdata/C_megacephala/C.megacephala.1.M.TPS]

LM=19
617 413
437 415
303 414
115 378
51 339
40 325
176 250
231 281
373 229
350 181
392 342
409 363
523 373
550 350
555 326
562 323
585 298
602 379
591 414
IMAGE=C.megacephala.1.M.JPEG
