# Supplementary material for: On the classification of simple and complex biological images using Krawtchouk moments and Generalized pseudo-Zernike moments: a case study with fly wing images and breast cancer mammograms
Source: PeerJ Comput Sci. 2021 Sep 9;7:e698. doi: 10.7717/peerj-cs.698 (PMC8444072; doi:10.7717/peerj-cs.698)
Supplement: Supplemental Information 4 [file peerj-cs-07-698-s004.zip › Supplemental File - Problem 1 Code and Raw Data/tpsdata/C_megacephala/C.megacephala.2.M.TPS]

LM=19
608 439
432 447
296 448
128 421
69 386
54 370
172 290
227 320
346 259
319 216
392 372
406 395
517 402
544 378
545 354
552 349
572 324
597 406
581 442
IMAGE=C.megacephala.2.M.JPEG
