# Supplementary material for: On the classification of simple and complex biological images using Krawtchouk moments and Generalized pseudo-Zernike moments: a case study with fly wing images and breast cancer mammograms
Source: PeerJ Comput Sci. 2021 Sep 9;7:e698. doi: 10.7717/peerj-cs.698 (PMC8444072; doi:10.7717/peerj-cs.698)
Supplement: Supplemental Information 4 [file peerj-cs-07-698-s004.zip › Supplemental File - Problem 1 Code and Raw Data/tpsdata/C_megacephala/C.megacephala.7.M.TPS]

LM=19
604 420
418 414
272 411
97 372
36 328
24 312
160 230
211 263
351 214
332 170
373 336
388 361
507 376
537 353
540 329
547 325
573 302
590 385
576 421
IMAGE=C.megacephala.7.M.JPEG
