# Supplementary material for: On the classification of simple and complex biological images using Krawtchouk moments and Generalized pseudo-Zernike moments: a case study with fly wing images and breast cancer mammograms
Source: PeerJ Comput Sci. 2021 Sep 9;7:e698. doi: 10.7717/peerj-cs.698 (PMC8444072; doi:10.7717/peerj-cs.698)
Supplement: Supplemental Information 4 [file peerj-cs-07-698-s004.zip › Supplemental File - Problem 1 Code and Raw Data/tpsdata/C_megacephala/C.megacephala.8.M.TPS]

LM=19
598 390
423 393
268 390
99 352
42 315
28 300
158 221
206 247
337 194
313 151
375 314
393 338
511 347
533 325
536 298
545 294
567 268
586 354
573 390
IMAGE=C.megacephala.8.M.JPEG
