# Supplementary material for: On the classification of simple and complex biological images using Krawtchouk moments and Generalized pseudo-Zernike moments: a case study with fly wing images and breast cancer mammograms
Source: PeerJ Comput Sci. 2021 Sep 9;7:e698. doi: 10.7717/peerj-cs.698 (PMC8444072; doi:10.7717/peerj-cs.698)
Supplement: Supplemental Information 4 [file peerj-cs-07-698-s004.zip › Supplemental File - Problem 1 Code and Raw Data/tpsdata/C_megacephala/C.megacephala.9.M.TPS]

LM=19
599 409
418 409
271 408
93 376
33 342
15 324
146 233
198 264
347 210
323 160
361 326
382 352
500 365
531 341
533 315
541 311
567 286
584 373
575 409
IMAGE=C.megacephala.9.M.JPEG
