# Supplementary material for: On the classification of simple and complex biological images using Krawtchouk moments and Generalized pseudo-Zernike moments: a case study with fly wing images and breast cancer mammograms
Source: PeerJ Comput Sci. 2021 Sep 9;7:e698. doi: 10.7717/peerj-cs.698 (PMC8444072; doi:10.7717/peerj-cs.698)
Supplement: Supplemental Information 4 [file peerj-cs-07-698-s004.zip › Supplemental File - Problem 1 Code and Raw Data/tpsdata/C_nigripes/C.nigripes.1.M.TPS]

LM=19
607 421
435 423
307 428
121 407
50 359
40 343
170 266
250 297
343 232
318 181
392 346
405 370
524 382
553 360
556 338
563 334
584 312
598 386
583 423
IMAGE=C.nigripes.1.M.JPEG
