# Supplementary material for: On the classification of simple and complex biological images using Krawtchouk moments and Generalized pseudo-Zernike moments: a case study with fly wing images and breast cancer mammograms
Source: PeerJ Comput Sci. 2021 Sep 9;7:e698. doi: 10.7717/peerj-cs.698 (PMC8444072; doi:10.7717/peerj-cs.698)
Supplement: Supplemental Information 4 [file peerj-cs-07-698-s004.zip › Supplemental File - Problem 1 Code and Raw Data/tpsdata/C_nigripes/C.nigripes.2.M.TPS]

LM=19
611 411
439 414
322 414
130 396
53 354
42 341
174 255
241 280
346 218
327 179
391 331
409 355
528 369
556 350
559 329
565 325
585 305
598 377
588 412
IMAGE=C.nigripes.2.M.JPEG
