# Supplementary material for: On the classification of simple and complex biological images using Krawtchouk moments and Generalized pseudo-Zernike moments: a case study with fly wing images and breast cancer mammograms
Source: PeerJ Comput Sci. 2021 Sep 9;7:e698. doi: 10.7717/peerj-cs.698 (PMC8444072; doi:10.7717/peerj-cs.698)
Supplement: Supplemental Information 4 [file peerj-cs-07-698-s004.zip › Supplemental File - Problem 1 Code and Raw Data/tpsdata/C_nigripes/C.nigripes.3.M.TPS]

LM=19
632 439
449 440
313 440
119 413
42 368
33 358
167 270
250 303
351 233
328 190
401 356
417 382
545 396
576 377
578 351
585 348
610 323
624 404
605 440
IMAGE=C.nigripes.3.M.JPEG
