# Supplementary material for: On the classification of simple and complex biological images using Krawtchouk moments and Generalized pseudo-Zernike moments: a case study with fly wing images and breast cancer mammograms
Source: PeerJ Comput Sci. 2021 Sep 9;7:e698. doi: 10.7717/peerj-cs.698 (PMC8444072; doi:10.7717/peerj-cs.698)
Supplement: Supplemental Information 4 [file peerj-cs-07-698-s004.zip › Supplemental File - Problem 1 Code and Raw Data/tpsdata/C_nigripes/C.nigripes.7.M.TPS]

LM=19
607 426
444 428
322 428
141 407
82 372
76 364
196 277
274 306
363 247
343 209
404 352
417 374
531 387
559 371
563 350
569 346
591 327
599 394
585 428
IMAGE=C.nigripes.7.M.JPEG
