# Supplementary material for: On the classification of simple and complex biological images using Krawtchouk moments and Generalized pseudo-Zernike moments: a case study with fly wing images and breast cancer mammograms
Source: PeerJ Comput Sci. 2021 Sep 9;7:e698. doi: 10.7717/peerj-cs.698 (PMC8444072; doi:10.7717/peerj-cs.698)
Supplement: Supplemental Information 4 [file peerj-cs-07-698-s004.zip › Supplemental File - Problem 1 Code and Raw Data/tpsdata/C_nigripes/C.nigripes.9.M.TPS]

LM=19
528 400
394 406
292 406
131 386
81 354
74 344
174 280
243 306
315 257
298 220
344 338
356 358
461 369
485 354
487 336
492 334
509 316
518 375
509 401
IMAGE=C.nigripes.9.M.JPEG
