# Supplementary material for: On the classification of simple and complex biological images using Krawtchouk moments and Generalized pseudo-Zernike moments: a case study with fly wing images and breast cancer mammograms
Source: PeerJ Comput Sci. 2021 Sep 9;7:e698. doi: 10.7717/peerj-cs.698 (PMC8444072; doi:10.7717/peerj-cs.698)
Supplement: Supplemental Information 4 [file peerj-cs-07-698-s004.zip › Supplemental File - Problem 1 Code and Raw Data/tpsdata/C_pinguis/C.pinguis.3.M.TPS]

LM=19
633 409
457 423
318 425
116 395
47 356
30 337
179 260
232 289
358 227
338 180
386 338
407 362
532 370
559 346
563 324
570 318
594 294
615 372
608 413
IMAGE=C.pinguis.3.M.JPEG
