# Supplementary material for: On the classification of simple and complex biological images using Krawtchouk moments and Generalized pseudo-Zernike moments: a case study with fly wing images and breast cancer mammograms
Source: PeerJ Comput Sci. 2021 Sep 9;7:e698. doi: 10.7717/peerj-cs.698 (PMC8444072; doi:10.7717/peerj-cs.698)
Supplement: Supplemental Information 4 [file peerj-cs-07-698-s004.zip › Supplemental File - Problem 1 Code and Raw Data/tpsdata/C_pinguis/C.pinguis.5.M.TPS]

LM=19
621 387
450 393
327 395
139 373
74 339
59 325
190 238
239 260
367 207
341 163
400 316
418 339
530 349
557 328
560 305
567 301
589 277
607 355
597 388
IMAGE=C.pinguis.5.M.JPEG
