# Supplementary material for: On the classification of simple and complex biological images using Krawtchouk moments and Generalized pseudo-Zernike moments: a case study with fly wing images and breast cancer mammograms
Source: PeerJ Comput Sci. 2021 Sep 9;7:e698. doi: 10.7717/peerj-cs.698 (PMC8444072; doi:10.7717/peerj-cs.698)
Supplement: Supplemental Information 4 [file peerj-cs-07-698-s004.zip › Supplemental File - Problem 1 Code and Raw Data/tpsdata/C_pinguis/C.pinguis.6.M.TPS]

LM=19
602 404
429 410
296 410
106 383
48 345
37 329
156 253
214 281
343 216
322 174
374 333
392 356
513 365
538 342
542 317
550 314
571 290
591 371
580 406
IMAGE=C.pinguis.6.M.JPEG
