# Supplementary material for: On the classification of simple and complex biological images using Krawtchouk moments and Generalized pseudo-Zernike moments: a case study with fly wing images and breast cancer mammograms
Source: PeerJ Comput Sci. 2021 Sep 9;7:e698. doi: 10.7717/peerj-cs.698 (PMC8444072; doi:10.7717/peerj-cs.698)
Supplement: Supplemental Information 4 [file peerj-cs-07-698-s004.zip › Supplemental File - Problem 1 Code and Raw Data/tpsdata/C_pinguis/C.pinguis.7.M.TPS]

LM=19
598 402
435 408
306 407
126 380
65 345
50 332
174 242
230 273
340 218
318 180
385 330
405 354
514 365
538 345
541 324
549 319
569 301
585 372
576 403
IMAGE=C.pinguis.7.M.JPEG
