# Supplementary material for: On the classification of simple and complex biological images using Krawtchouk moments and Generalized pseudo-Zernike moments: a case study with fly wing images and breast cancer mammograms
Source: PeerJ Comput Sci. 2021 Sep 9;7:e698. doi: 10.7717/peerj-cs.698 (PMC8444072; doi:10.7717/peerj-cs.698)
Supplement: Supplemental Information 4 [file peerj-cs-07-698-s004.zip › Supplemental File - Problem 1 Code and Raw Data/tpsdata/C_pinguis/C.pinguis.8.M.TPS]

LM=19
589 420
441 420
322 417
147 385
89 344
76 330
188 255
240 285
362 238
343 193
388 344
406 367
509 379
534 360
538 340
546 337
567 315
580 387
571 420
IMAGE=C.pinguis.8.M.JPEG
