# Supplementary material for: On the classification of simple and complex biological images using Krawtchouk moments and Generalized pseudo-Zernike moments: a case study with fly wing images and breast cancer mammograms
Source: PeerJ Comput Sci. 2021 Sep 9;7:e698. doi: 10.7717/peerj-cs.698 (PMC8444072; doi:10.7717/peerj-cs.698)
Supplement: Supplemental Information 4 [file peerj-cs-07-698-s004.zip › Supplemental File - Problem 1 Code and Raw Data/tpsdata/C_rufifacies/C.rufifacies.1.M.TPS]

LM=19
556 406
411 405
306 406
160 389
106 359
94 347
215 280
256 301
359 250
343 213
370 341
384 363
482 370
506 353
507 330
512 326
531 309
543 376
535 407
IMAGE=C.rufifacies.1.M.JPEG
