# Supplementary material for: On the classification of simple and complex biological images using Krawtchouk moments and Generalized pseudo-Zernike moments: a case study with fly wing images and breast cancer mammograms
Source: PeerJ Comput Sci. 2021 Sep 9;7:e698. doi: 10.7717/peerj-cs.698 (PMC8444072; doi:10.7717/peerj-cs.698)
Supplement: Supplemental Information 4 [file peerj-cs-07-698-s004.zip › Supplemental File - Problem 1 Code and Raw Data/tpsdata/C_rufifacies/C.rufifacies.2.M.TPS]

LM=19
541 380
400 380
297 380
154 361
107 335
95 325
205 255
247 271
351 227
331 191
365 316
376 338
465 345
486 328
490 303
496 301
517 282
527 351
518 382
IMAGE=C.rufifacies.2.M.JPEG
