# Supplementary material for: On the classification of simple and complex biological images using Krawtchouk moments and Generalized pseudo-Zernike moments: a case study with fly wing images and breast cancer mammograms
Source: PeerJ Comput Sci. 2021 Sep 9;7:e698. doi: 10.7717/peerj-cs.698 (PMC8444072; doi:10.7717/peerj-cs.698)
Supplement: Supplemental Information 4 [file peerj-cs-07-698-s004.zip › Supplemental File - Problem 1 Code and Raw Data/tpsdata/C_rufifacies/C.rufifacies.3.M.TPS]

LM=19
509 385
376 387
271 390
132 369
90 343
79 330
184 266
225 282
320 240
304 207
336 325
350 345
439 352
458 334
461 314
466 310
485 293
495 356
487 386
IMAGE=C.rufifacies.3.M.JPEG
