# Supplementary material for: On the classification of simple and complex biological images using Krawtchouk moments and Generalized pseudo-Zernike moments: a case study with fly wing images and breast cancer mammograms
Source: PeerJ Comput Sci. 2021 Sep 9;7:e698. doi: 10.7717/peerj-cs.698 (PMC8444072; doi:10.7717/peerj-cs.698)
Supplement: Supplemental Information 4 [file peerj-cs-07-698-s004.zip › Supplemental File - Problem 1 Code and Raw Data/tpsdata/C_rufifacies/C.rufifacies.4.M.TPS]

LM=19
489 328
382 325
285 324
180 302
143 279
136 270
227 219
260 235
339 202
324 177
349 275
357 290
430 298
450 285
453 270
458 267
471 253
479 305
470 328
IMAGE=C.rufifacies.4.M.JPEG
