# Supplementary material for: On the classification of simple and complex biological images using Krawtchouk moments and Generalized pseudo-Zernike moments: a case study with fly wing images and breast cancer mammograms
Source: PeerJ Comput Sci. 2021 Sep 9;7:e698. doi: 10.7717/peerj-cs.698 (PMC8444072; doi:10.7717/peerj-cs.698)
Supplement: Supplemental Information 4 [file peerj-cs-07-698-s004.zip › Supplemental File - Problem 1 Code and Raw Data/tpsdata/C_rufifacies/C.rufifacies.5.M.TPS]

LM=19
501 422
377 420
276 421
160 406
121 386
110 377
206 312
242 324
330 285
316 256
344 363
358 382
435 391
458 377
459 358
463 354
479 341
492 397
482 422
IMAGE=C.rufifacies.5.M.JPEG
