# Supplementary material for: On the classification of simple and complex biological images using Krawtchouk moments and Generalized pseudo-Zernike moments: a case study with fly wing images and breast cancer mammograms
Source: PeerJ Comput Sci. 2021 Sep 9;7:e698. doi: 10.7717/peerj-cs.698 (PMC8444072; doi:10.7717/peerj-cs.698)
Supplement: Supplemental Information 4 [file peerj-cs-07-698-s004.zip › Supplemental File - Problem 1 Code and Raw Data/tpsdata/C_villineuvi/C.villineuvi.1.M.TPS]

LM=19
549 350
422 356
319 359
180 339
126 306
115 294
203 223
247 246
336 201
319 173
366 290
380 308
484 319
503 303
503 286
509 283
525 268
541 325
527 353
IMAGE=C.villineuvi.1.M.JPEG
