# Supplementary material for: On the classification of simple and complex biological images using Krawtchouk moments and Generalized pseudo-Zernike moments: a case study with fly wing images and breast cancer mammograms
Source: PeerJ Comput Sci. 2021 Sep 9;7:e698. doi: 10.7717/peerj-cs.698 (PMC8444072; doi:10.7717/peerj-cs.698)
Supplement: Supplemental Information 4 [file peerj-cs-07-698-s004.zip › Supplemental File - Problem 1 Code and Raw Data/tpsdata/C_villineuvi/C.villineuvi.2.M.TPS]

LM=19
544 359
405 365
286 364
140 336
83 295
71 282
181 208
222 233
317 179
302 146
353 288
369 310
472 322
494 303
497 284
504 282
528 264
536 330
522 360
IMAGE=C.villineuvi.2.M.JPEG
