# Supplementary material for: On the classification of simple and complex biological images using Krawtchouk moments and Generalized pseudo-Zernike moments: a case study with fly wing images and breast cancer mammograms
Source: PeerJ Comput Sci. 2021 Sep 9;7:e698. doi: 10.7717/peerj-cs.698 (PMC8444072; doi:10.7717/peerj-cs.698)
Supplement: Supplemental Information 4 [file peerj-cs-07-698-s004.zip › Supplemental File - Problem 1 Code and Raw Data/tpsdata/C_villineuvi/C.villineuvi.3.M.TPS]

LM=19
591 419
442 430
314 430
147 403
89 364
77 350
182 272
237 296
332 238
312 197
394 351
409 372
515 382
538 364
540 342
545 339
566 321
580 390
566 421
IMAGE=C.villineuvi.3.M.JPEG
