# Supplementary material for: On the classification of simple and complex biological images using Krawtchouk moments and Generalized pseudo-Zernike moments: a case study with fly wing images and breast cancer mammograms
Source: PeerJ Comput Sci. 2021 Sep 9;7:e698. doi: 10.7717/peerj-cs.698 (PMC8444072; doi:10.7717/peerj-cs.698)
Supplement: Supplemental Information 4 [file peerj-cs-07-698-s004.zip › Supplemental File - Problem 1 Code and Raw Data/tpsdata/C_villineuvi/C.villineuvi.4.M.TPS]

LM=19
571 388
435 396
325 399
172 375
116 338
106 326
208 255
252 277
341 227
319 196
388 328
402 347
500 354
520 337
521 320
528 317
545 298
560 360
548 390
IMAGE=C.villineuvi.4.M.JPEG
