# Supplementary material for: On the classification of simple and complex biological images using Krawtchouk moments and Generalized pseudo-Zernike moments: a case study with fly wing images and breast cancer mammograms
Source: PeerJ Comput Sci. 2021 Sep 9;7:e698. doi: 10.7717/peerj-cs.698 (PMC8444072; doi:10.7717/peerj-cs.698)
Supplement: Supplemental Information 4 [file peerj-cs-07-698-s004.zip › Supplemental File - Problem 1 Code and Raw Data/tpsdata/C_villineuvi/C.villineuvi.5.M.TPS]

LM=19
584 409
442 418
322 420
160 393
104 351
94 337
203 262
246 285
341 236
321 200
383 335
398 360
509 371
530 351
532 332
539 328
561 311
571 377
562 409
IMAGE=C.villineuvi.5.M.JPEG
