# Supplementary material for: On the classification of simple and complex biological images using Krawtchouk moments and Generalized pseudo-Zernike moments: a case study with fly wing images and breast cancer mammograms
Source: PeerJ Comput Sci. 2021 Sep 9;7:e698. doi: 10.7717/peerj-cs.698 (PMC8444072; doi:10.7717/peerj-cs.698)
Supplement: Supplemental Information 4 [file peerj-cs-07-698-s004.zip › Supplemental File - Problem 1 Code and Raw Data/tpsdata/L_cuprina/L.cuprina.1.M.TPS]

LM=19
459 358
351 363
288 363
165 346
115 317
107 310
187 258
230 273
289 237
262 204
317 304
322 320
401 330
413 315
414 298
421 297
434 281
454 336
450 359
IMAGE=L.cuprina.1.M.JPEG
