# Supplementary material for: On the classification of simple and complex biological images using Krawtchouk moments and Generalized pseudo-Zernike moments: a case study with fly wing images and breast cancer mammograms
Source: PeerJ Comput Sci. 2021 Sep 9;7:e698. doi: 10.7717/peerj-cs.698 (PMC8444072; doi:10.7717/peerj-cs.698)
Supplement: Supplemental Information 4 [file peerj-cs-07-698-s004.zip › Supplemental File - Problem 1 Code and Raw Data/tpsdata/L_cuprina/L.cuprina.2.M.TPS]

LM=19
507 421
405 422
347 420
225 403
180 377
172 369
245 319
285 336
346 301
323 271
374 367
380 380
450 392
465 377
466 363
471 362
485 348
500 398
497 420
IMAGE=L.cuprina.2.M.JPEG
