# Supplementary material for: On the classification of simple and complex biological images using Krawtchouk moments and Generalized pseudo-Zernike moments: a case study with fly wing images and breast cancer mammograms
Source: PeerJ Comput Sci. 2021 Sep 9;7:e698. doi: 10.7717/peerj-cs.698 (PMC8444072; doi:10.7717/peerj-cs.698)
Supplement: Supplemental Information 4 [file peerj-cs-07-698-s004.zip › Supplemental File - Problem 1 Code and Raw Data/tpsdata/L_cuprina/L.cuprina.3.M.TPS]

LM=19
493 383
387 391
323 391
195 378
147 352
138 344
213 289
259 304
319 267
291 238
350 332
356 347
432 357
445 340
448 325
453 323
467 309
485 361
481 384
IMAGE=L.cuprina.3.M.JPEG
