# Supplementary material for: On the classification of simple and complex biological images using Krawtchouk moments and Generalized pseudo-Zernike moments: a case study with fly wing images and breast cancer mammograms
Source: PeerJ Comput Sci. 2021 Sep 9;7:e698. doi: 10.7717/peerj-cs.698 (PMC8444072; doi:10.7717/peerj-cs.698)
Supplement: Supplemental Information 4 [file peerj-cs-07-698-s004.zip › Supplemental File - Problem 1 Code and Raw Data/tpsdata/L_cuprina/L.cuprina.4.M.TPS]

LM=19
602 376
500 381
440 378
314 364
265 338
256 329
330 275
374 293
434 256
409 226
464 323
470 337
547 347
558 333
558 317
564 315
578 301
596 352
593 378
IMAGE=L.cuprina.4.M.JPEG
