# Supplementary material for: On the classification of simple and complex biological images using Krawtchouk moments and Generalized pseudo-Zernike moments: a case study with fly wing images and breast cancer mammograms
Source: PeerJ Comput Sci. 2021 Sep 9;7:e698. doi: 10.7717/peerj-cs.698 (PMC8444072; doi:10.7717/peerj-cs.698)
Supplement: Supplemental Information 4 [file peerj-cs-07-698-s004.zip › Supplemental File - Problem 1 Code and Raw Data/tpsdata/L_porphyrina/L.porphyrina.1.M.TPS]

LM=19
612 430
456 435
348 432
129 399
48 352
36 335
161 259
230 293
351 236
325 186
386 345
400 367
519 385
546 361
549 339
559 335
582 315
602 393
594 431
IMAGE=L.porphyrina.1.M.JPEG
