# Supplementary material for: On the classification of simple and complex biological images using Krawtchouk moments and Generalized pseudo-Zernike moments: a case study with fly wing images and breast cancer mammograms
Source: PeerJ Comput Sci. 2021 Sep 9;7:e698. doi: 10.7717/peerj-cs.698 (PMC8444072; doi:10.7717/peerj-cs.698)
Supplement: Supplemental Information 4 [file peerj-cs-07-698-s004.zip › Supplemental File - Problem 1 Code and Raw Data/tpsdata/L_porphyrina/L.porphyrina.10.M.TPS]

LM=19
595 428
444 427
336 419
141 370
71 317
62 303
181 243
242 277
352 228
325 177
384 338
396 361
512 384
534 361
538 340
544 334
564 316
586 393
580 430
IMAGE=L.porpohyrina.10.M.JPEG
