# Supplementary material for: On the classification of simple and complex biological images using Krawtchouk moments and Generalized pseudo-Zernike moments: a case study with fly wing images and breast cancer mammograms
Source: PeerJ Comput Sci. 2021 Sep 9;7:e698. doi: 10.7717/peerj-cs.698 (PMC8444072; doi:10.7717/peerj-cs.698)
Supplement: Supplemental Information 4 [file peerj-cs-07-698-s004.zip › Supplemental File - Problem 1 Code and Raw Data/tpsdata/L_porphyrina/L.porphyrina.4.M.TPS]

LM=19
608 400
455 408
340 406
142 367
73 320
62 307
187 236
250 264
358 213
327 163
397 317
408 338
523 356
546 334
546 311
553 306
575 288
599 364
593 402
IMAGE=L.porphyrina.4.M.JPEG
