# Supplementary material for: On the classification of simple and complex biological images using Krawtchouk moments and Generalized pseudo-Zernike moments: a case study with fly wing images and breast cancer mammograms
Source: PeerJ Comput Sci. 2021 Sep 9;7:e698. doi: 10.7717/peerj-cs.698 (PMC8444072; doi:10.7717/peerj-cs.698)
Supplement: Supplemental Information 4 [file peerj-cs-07-698-s004.zip › Supplemental File - Problem 1 Code and Raw Data/tpsdata/L_porphyrina/L.porphyrina.5.M.TPS]

LM=19
617 413
456 412
340 406
133 359
56 312
42 295
176 220
240 260
356 202
326 148
400 319
410 341
527 364
545 342
552 315
559 310
584 290
607 374
599 413
IMAGE=L.porphyrina.5.M.JPEG
