# Supplementary material for: On the classification of simple and complex biological images using Krawtchouk moments and Generalized pseudo-Zernike moments: a case study with fly wing images and breast cancer mammograms
Source: PeerJ Comput Sci. 2021 Sep 9;7:e698. doi: 10.7717/peerj-cs.698 (PMC8444072; doi:10.7717/peerj-cs.698)
Supplement: Supplemental Information 4 [file peerj-cs-07-698-s004.zip › Supplemental File - Problem 1 Code and Raw Data/tpsdata/L_porphyrina/L.porphyrina.9.M.TPS]

LM=19
604 422
446 425
325 423
126 382
55 327
47 314
173 242
237 277
339 223
312 174
389 336
402 358
521 377
541 356
542 332
549 328
571 308
595 386
589 423
IMAGE=L.porphyrina.9.M.JPEG
