# Supplementary material for: On the classification of simple and complex biological images using Krawtchouk moments and Generalized pseudo-Zernike moments: a case study with fly wing images and breast cancer mammograms
Source: PeerJ Comput Sci. 2021 Sep 9;7:e698. doi: 10.7717/peerj-cs.698 (PMC8444072; doi:10.7717/peerj-cs.698)
Supplement: Supplemental Information 4 [file peerj-cs-07-698-s004.zip › Supplemental File - Problem 1 Code and Raw Data/tpsdata/P_albiceps/P.albiceps.1.M.TPS]

LM=19
604 358
461 363
350 360
167 341
92 308
75 296
216 225
259 242
344 197
301 145
408 287
419 308
529 320
550 302
551 284
559 280
574 260
595 325
586 359
IMAGE=P.albiceps.1.M.JPEG
