# Supplementary material for: On the classification of simple and complex biological images using Krawtchouk moments and Generalized pseudo-Zernike moments: a case study with fly wing images and breast cancer mammograms
Source: PeerJ Comput Sci. 2021 Sep 9;7:e698. doi: 10.7717/peerj-cs.698 (PMC8444072; doi:10.7717/peerj-cs.698)
Supplement: Supplemental Information 4 [file peerj-cs-07-698-s004.zip › Supplemental File - Problem 1 Code and Raw Data/tpsdata/P_albiceps/P.albiceps.2.M.TPS]

LM=19
610 429
451 431
352 428
154 398
86 360
69 345
217 281
259 302
344 253
305 202
405 347
419 372
529 386
553 368
554 347
561 345
580 323
602 395
585 428
IMAGE=P.albiceps.2.M.JPEG
