# Supplementary material for: On the classification of simple and complex biological images using Krawtchouk moments and Generalized pseudo-Zernike moments: a case study with fly wing images and breast cancer mammograms
Source: PeerJ Comput Sci. 2021 Sep 9;7:e698. doi: 10.7717/peerj-cs.698 (PMC8444072; doi:10.7717/peerj-cs.698)
Supplement: Supplemental Information 4 [file peerj-cs-07-698-s004.zip › Supplemental File - Problem 1 Code and Raw Data/tpsdata/P_albiceps/P.albiceps.3.M.TPS]

LM=19
619 436
455 442
345 438
143 411
65 368
46 352
200 275
251 298
349 253
303 200
415 354
424 379
530 393
555 374
559 352
567 350
585 330
610 402
598 436
IMAGE=P.albiceps.3.M.JPEG
