# Supplementary material for: On the classification of simple and complex biological images using Krawtchouk moments and Generalized pseudo-Zernike moments: a case study with fly wing images and breast cancer mammograms
Source: PeerJ Comput Sci. 2021 Sep 9;7:e698. doi: 10.7717/peerj-cs.698 (PMC8444072; doi:10.7717/peerj-cs.698)
Supplement: Supplemental Information 4 [file peerj-cs-07-698-s004.zip › Supplemental File - Problem 1 Code and Raw Data/tpsdata/P_albiceps/P.albiceps.4.M.TPS]

LM=19
617 380
448 390
346 390
146 373
71 339
54 326
208 247
252 264
338 214
286 163
397 304
409 325
523 338
551 319
554 295
563 293
580 269
610 343
598 380
IMAGE=P.albiceps.4.M.JPEG
