# Supplementary material for: On the classification of simple and complex biological images using Krawtchouk moments and Generalized pseudo-Zernike moments: a case study with fly wing images and breast cancer mammograms
Source: PeerJ Comput Sci. 2021 Sep 9;7:e698. doi: 10.7717/peerj-cs.698 (PMC8444072; doi:10.7717/peerj-cs.698)
Supplement: Supplemental Information 4 [file peerj-cs-07-698-s004.zip › Supplemental File - Problem 1 Code and Raw Data/tpsdata/P_albiceps/P.albiceps.5.M.TPS]

LM=19
631 443
476 448
378 447
176 426
98 396
81 385
222 299
272 319
363 272
320 214
430 365
436 390
546 402
569 384
571 364
580 362
599 339
622 409
614 447
IMAGE=P.albiceps.5.M.JPEG
