# Supplementary material for: On the classification of simple and complex biological images using Krawtchouk moments and Generalized pseudo-Zernike moments: a case study with fly wing images and breast cancer mammograms
Source: PeerJ Comput Sci. 2021 Sep 9;7:e698. doi: 10.7717/peerj-cs.698 (PMC8444072; doi:10.7717/peerj-cs.698)
Supplement: Supplemental Information 4 [file peerj-cs-07-698-s004.zip › Supplemental File - Problem 1 Code and Raw Data/tpsdata/P_misera/P.misera.1.M.TPS]

LM=19
603 394
451 404
341 402
154 373
93 339
76 324
226 257
269 277
342 236
295 183
405 321
413 343
520 355
542 337
544 318
553 316
568 294
595 363
582 395
IMAGE=P.misera.1.M.JPEG
