# Supplementary material for: On the classification of simple and complex biological images using Krawtchouk moments and Generalized pseudo-Zernike moments: a case study with fly wing images and breast cancer mammograms
Source: PeerJ Comput Sci. 2021 Sep 9;7:e698. doi: 10.7717/peerj-cs.698 (PMC8444072; doi:10.7717/peerj-cs.698)
Supplement: Supplemental Information 4 [file peerj-cs-07-698-s004.zip › Supplemental File - Problem 1 Code and Raw Data/tpsdata/P_misera/P.misera.2.M.TPS]

LM=19
633 406
453 414
345 409
133 381
55 341
38 326
217 250
261 270
348 215
291 155
414 320
423 345
542 358
568 336
569 312
581 311
598 287
626 369
611 408
IMAGE=P.misera.2.M.JPEG
