# Supplementary material for: On the classification of simple and complex biological images using Krawtchouk moments and Generalized pseudo-Zernike moments: a case study with fly wing images and breast cancer mammograms
Source: PeerJ Comput Sci. 2021 Sep 9;7:e698. doi: 10.7717/peerj-cs.698 (PMC8444072; doi:10.7717/peerj-cs.698)
Supplement: Supplemental Information 4 [file peerj-cs-07-698-s004.zip › Supplemental File - Problem 1 Code and Raw Data/tpsdata/P_misera/P.misera.3.M.TPS]

LM=19
610 389
445 388
343 386
142 364
73 328
58 316
207 240
250 258
338 202
295 156
402 304
410 327
521 344
547 325
553 304
560 302
577 280
601 354
588 387
IMAGE=P.misera.3.M.JPEG
