# Supplementary material for: On the classification of simple and complex biological images using Krawtchouk moments and Generalized pseudo-Zernike moments: a case study with fly wing images and breast cancer mammograms
Source: PeerJ Comput Sci. 2021 Sep 9;7:e698. doi: 10.7717/peerj-cs.698 (PMC8444072; doi:10.7717/peerj-cs.698)
Supplement: Supplemental Information 4 [file peerj-cs-07-698-s004.zip › Supplemental File - Problem 1 Code and Raw Data/tpsdata/P_misera/P.misera.4.M.TPS]

LM=19
623 407
464 422
352 422
165 406
90 368
75 356
216 278
267 293
342 236
287 183
419 329
427 356
536 365
559 342
562 321
570 317
586 294
615 369
602 407
IMAGE=P.misera.4.M.JPEG
