# Supplementary material for: On the classification of simple and complex biological images using Krawtchouk moments and Generalized pseudo-Zernike moments: a case study with fly wing images and breast cancer mammograms
Source: PeerJ Comput Sci. 2021 Sep 9;7:e698. doi: 10.7717/peerj-cs.698 (PMC8444072; doi:10.7717/peerj-cs.698)
Supplement: Supplemental Information 4 [file peerj-cs-07-698-s004.zip › Supplemental File - Problem 1 Code and Raw Data/tpsdata/P_misera/P.misera.5.M.TPS]

LM=19
643 406
477 412
363 409
153 387
79 349
59 333
224 250
270 271
357 215
304 156
419 320
427 345
547 360
576 338
578 316
587 312
607 290
631 368
622 408
IMAGE=P.misera.5.M.JPEG
