# Supplementary material for: On the classification of simple and complex biological images using Krawtchouk moments and Generalized pseudo-Zernike moments: a case study with fly wing images and breast cancer mammograms
Source: PeerJ Comput Sci. 2021 Sep 9;7:e698. doi: 10.7717/peerj-cs.698 (PMC8444072; doi:10.7717/peerj-cs.698)
Supplement: Supplemental Information 4 [file peerj-cs-07-698-s004.zip › Supplemental File - Problem 1 Code and Raw Data/tpsdata/S_dux/S.dux.1.M.TPS]

LM=19
629 403
464 408
351 404
135 368
76 339
62 326
216 256
265 277
354 227
305 167
421 323
427 349
541 363
566 341
569 320
576 316
596 292
619 367
607 403
IMAGE=L.dux.1.M.JPEG
