# Supplementary material for: On the classification of simple and complex biological images using Krawtchouk moments and Generalized pseudo-Zernike moments: a case study with fly wing images and breast cancer mammograms
Source: PeerJ Comput Sci. 2021 Sep 9;7:e698. doi: 10.7717/peerj-cs.698 (PMC8444072; doi:10.7717/peerj-cs.698)
Supplement: Supplemental Information 4 [file peerj-cs-07-698-s004.zip › Supplemental File - Problem 1 Code and Raw Data/tpsdata/S_dux/S.dux.2.M.TPS]

LM=19
615 412
446 415
344 413
126 386
63 353
46 341
194 264
243 286
330 238
290 184
389 330
402 355
524 371
543 350
542 326
553 324
573 298
604 376
593 413
IMAGE=L.dux.2.M.JPEG
