# Supplementary material for: On the classification of simple and complex biological images using Krawtchouk moments and Generalized pseudo-Zernike moments: a case study with fly wing images and breast cancer mammograms
Source: PeerJ Comput Sci. 2021 Sep 9;7:e698. doi: 10.7717/peerj-cs.698 (PMC8444072; doi:10.7717/peerj-cs.698)
Supplement: Supplemental Information 4 [file peerj-cs-07-698-s004.zip › Supplemental File - Problem 1 Code and Raw Data/tpsdata/S_dux/S.dux.3.M.TPS]

LM=19
619 415
461 421
359 421
158 407
82 377
63 364
208 287
254 302
334 248
293 199
395 341
406 362
525 374
551 355
551 336
562 333
577 310
608 380
597 416
IMAGE=L.dux.3.M.JPEG
