# Supplementary material for: On the classification of simple and complex biological images using Krawtchouk moments and Generalized pseudo-Zernike moments: a case study with fly wing images and breast cancer mammograms
Source: PeerJ Comput Sci. 2021 Sep 9;7:e698. doi: 10.7717/peerj-cs.698 (PMC8444072; doi:10.7717/peerj-cs.698)
Supplement: Supplemental Information 4 [file peerj-cs-07-698-s004.zip › Supplemental File - Problem 1 Code and Raw Data/tpsdata/S_dux/S.dux.4.M.TPS]

LM=19
598 393
440 400
344 395
138 368
76 337
60 325
200 254
245 271
326 224
282 174
389 312
400 334
514 349
536 329
536 307
544 305
563 283
590 355
579 394
IMAGE=L.dux.4.M.JPEG
