# Supplementary material for: On the classification of simple and complex biological images using Krawtchouk moments and Generalized pseudo-Zernike moments: a case study with fly wing images and breast cancer mammograms
Source: PeerJ Comput Sci. 2021 Sep 9;7:e698. doi: 10.7717/peerj-cs.698 (PMC8444072; doi:10.7717/peerj-cs.698)
Supplement: Supplemental Information 4 [file peerj-cs-07-698-s004.zip › Supplemental File - Problem 1 Code and Raw Data/tpsdata/S_dux/S.dux.5.M.TPS]

LM=19
610 374
446 377
353 374
150 349
84 317
68 304
216 240
261 256
344 206
294 151
397 295
406 317
525 333
546 314
545 294
555 292
573 271
601 340
589 373
IMAGE=L.dux.5.M.JPEG
