# Supplementary material for: On the classification of simple and complex biological images using Krawtchouk moments and Generalized pseudo-Zernike moments: a case study with fly wing images and breast cancer mammograms
Source: PeerJ Comput Sci. 2021 Sep 9;7:e698. doi: 10.7717/peerj-cs.698 (PMC8444072; doi:10.7717/peerj-cs.698)
Supplement: Supplemental Information 4 [file peerj-cs-07-698-s004.zip › Supplemental File - Problem 1 Code and Raw Data/tpsdata/S_princeps/S.princeps.1.M.TPS]

LM=19
633 422
468 424
372 419
159 386
84 345
65 330
219 259
266 281
365 238
319 177
414 331
423 358
547 376
568 356
570 336
582 334
601 312
625 386
614 421
IMAGE=S.princeps.1.M.JPEG
