# Supplementary material for: On the classification of simple and complex biological images using Krawtchouk moments and Generalized pseudo-Zernike moments: a case study with fly wing images and breast cancer mammograms
Source: PeerJ Comput Sci. 2021 Sep 9;7:e698. doi: 10.7717/peerj-cs.698 (PMC8444072; doi:10.7717/peerj-cs.698)
Supplement: Supplemental Information 4 [file peerj-cs-07-698-s004.zip › Supplemental File - Problem 1 Code and Raw Data/tpsdata/S_princeps/S.princeps.2.M.TPS]

LM=19
615 401
457 407
364 405
155 385
84 354
69 344
203 262
257 281
347 234
301 177
418 323
425 347
537 359
556 340
556 320
565 317
582 295
611 364
597 402
IMAGE=S.princeps.2.M.JPEG
