# Supplementary material for: On the classification of simple and complex biological images using Krawtchouk moments and Generalized pseudo-Zernike moments: a case study with fly wing images and breast cancer mammograms
Source: PeerJ Comput Sci. 2021 Sep 9;7:e698. doi: 10.7717/peerj-cs.698 (PMC8444072; doi:10.7717/peerj-cs.698)
Supplement: Supplemental Information 4 [file peerj-cs-07-698-s004.zip › Supplemental File - Problem 1 Code and Raw Data/tpsdata/S_princeps/S.princeps.3.M.TPS]

LM=19
631 429
465 429
356 425
152 398
67 364
49 350
203 267
262 288
347 237
301 179
414 337
423 365
542 381
567 360
568 337
577 334
596 313
625 389
611 430
IMAGE=S.princeps.3.M.JPEG
