# Supplementary material for: On the classification of simple and complex biological images using Krawtchouk moments and Generalized pseudo-Zernike moments: a case study with fly wing images and breast cancer mammograms
Source: PeerJ Comput Sci. 2021 Sep 9;7:e698. doi: 10.7717/peerj-cs.698 (PMC8444072; doi:10.7717/peerj-cs.698)
Supplement: Supplemental Information 4 [file peerj-cs-07-698-s004.zip › Supplemental File - Problem 1 Code and Raw Data/tpsdata/S_princeps/S.princeps.4.M.TPS]

LM=19
617 437
462 441
365 438
158 405
81 367
62 352
208 276
266 302
356 260
308 202
415 354
424 377
534 394
557 374
558 353
567 353
585 330
611 402
598 438
IMAGE=S.princeps.4.M.JPEG
