# Supplementary material for: On the classification of simple and complex biological images using Krawtchouk moments and Generalized pseudo-Zernike moments: a case study with fly wing images and breast cancer mammograms
Source: PeerJ Comput Sci. 2021 Sep 9;7:e698. doi: 10.7717/peerj-cs.698 (PMC8444072; doi:10.7717/peerj-cs.698)
Supplement: Supplemental Information 4 [file peerj-cs-07-698-s004.zip › Supplemental File - Problem 1 Code and Raw Data/tpsdata/S_princeps/S.princeps.5.M.TPS]

LM=19
615 418
458 419
358 413
139 391
66 363
42 348
200 265
245 285
345 237
305 175
415 330
422 356
528 369
554 350
555 330
564 327
584 304
610 374
602 416
IMAGE=S.princeps.5.M.JPEG
