# Supplementary material for: On the classification of simple and complex biological images using Krawtchouk moments and Generalized pseudo-Zernike moments: a case study with fly wing images and breast cancer mammograms
Source: PeerJ Comput Sci. 2021 Sep 9;7:e698. doi: 10.7717/peerj-cs.698 (PMC8444072; doi:10.7717/peerj-cs.698)
Supplement: Supplemental Information 4 [file peerj-cs-07-698-s004.zip › Supplemental File - Problem 1 Code and Raw Data/tpsdata/S_ruficornis/S.ruficornis.1.M.TPS]

LM=19
617 394
455 400
345 398
125 372
65 342
53 332
209 258
267 278
344 223
298 166
415 317
420 339
532 352
559 333
560 311
569 309
586 285
608 358
595 394
IMAGE=L.ruficornis.1.M.JPEG
