# Supplementary material for: On the classification of simple and complex biological images using Krawtchouk moments and Generalized pseudo-Zernike moments: a case study with fly wing images and breast cancer mammograms
Source: PeerJ Comput Sci. 2021 Sep 9;7:e698. doi: 10.7717/peerj-cs.698 (PMC8444072; doi:10.7717/peerj-cs.698)
Supplement: Supplemental Information 4 [file peerj-cs-07-698-s004.zip › Supplemental File - Problem 1 Code and Raw Data/tpsdata/S_ruficornis/S.ruficornis.2.M.TPS]

LM=19
633 424
476 427
373 422
167 393
112 363
100 352
250 286
295 307
373 262
325 202
434 351
438 371
549 383
573 365
575 345
583 342
600 319
624 389
615 425
IMAGE=L.ruficornis.2.M.JPEG
