# Supplementary material for: On the classification of simple and complex biological images using Krawtchouk moments and Generalized pseudo-Zernike moments: a case study with fly wing images and breast cancer mammograms
Source: PeerJ Comput Sci. 2021 Sep 9;7:e698. doi: 10.7717/peerj-cs.698 (PMC8444072; doi:10.7717/peerj-cs.698)
Supplement: Supplemental Information 4 [file peerj-cs-07-698-s004.zip › Supplemental File - Problem 1 Code and Raw Data/tpsdata/S_ruficornis/S.ruficornis.3.M.TPS]

LM=19
621 433
458 439
345 434
132 401
78 373
67 363
221 293
264 311
352 260
305 201
414 358
419 380
533 392
558 373
563 352
571 347
590 321
615 398
599 433
IMAGE=L.ruficornis.3.M.JPEG
