# Supplementary material for: On the classification of simple and complex biological images using Krawtchouk moments and Generalized pseudo-Zernike moments: a case study with fly wing images and breast cancer mammograms
Source: PeerJ Comput Sci. 2021 Sep 9;7:e698. doi: 10.7717/peerj-cs.698 (PMC8444072; doi:10.7717/peerj-cs.698)
Supplement: Supplemental Information 4 [file peerj-cs-07-698-s004.zip › Supplemental File - Problem 1 Code and Raw Data/tpsdata/S_ruficornis/S.ruficornis.4.M.TPS]

LM=19
627 383
462 390
345 382
123 351
69 323
54 312
215 239
267 263
352 210
301 150
422 304
426 325
535 341
566 323
569 300
577 298
598 273
618 349
607 386
IMAGE=L.ruficornis.4.M.JPEG
