# Supplementary material for: On the classification of simple and complex biological images using Krawtchouk moments and Generalized pseudo-Zernike moments: a case study with fly wing images and breast cancer mammograms
Source: PeerJ Comput Sci. 2021 Sep 9;7:e698. doi: 10.7717/peerj-cs.698 (PMC8444072; doi:10.7717/peerj-cs.698)
Supplement: Supplemental Information 4 [file peerj-cs-07-698-s004.zip › Supplemental File - Problem 1 Code and Raw Data/tpsdata/S_ruficornis/S.ruficornis.5.M.TPS]

LM=19
629 402
463 408
352 404
134 369
76 339
62 327
216 255
266 279
354 227
305 167
420 324
426 349
542 362
566 341
568 320
577 316
596 292
620 367
607 404
IMAGE=L.ruficornis.5.M.JPEG
