# Supplementary material for: On the classification of simple and complex biological images using Krawtchouk moments and Generalized pseudo-Zernike moments: a case study with fly wing images and breast cancer mammograms
Source: PeerJ Comput Sci. 2021 Sep 9;7:e698. doi: 10.7717/peerj-cs.698 (PMC8444072; doi:10.7717/peerj-cs.698)
Supplement: Supplemental Information 5 [file peerj-cs-07-698-s005.zip]

Archive with 23 entries (23 files):
- Supplemental File - Problem 2 Code and Data/cbis-ddsm_meta.csv
- Supplemental File - Problem 2 Code and Data/code1.r
- Supplemental File - Problem 2 Code and Data/expert_combine.r
- Supplemental File - Problem 2 Code and Data/expert_features.r
- Supplemental File - Problem 2 Code and Data/getExpert.bash
- Supplemental File - Problem 2 Code and Data/getMergeDat.r
- Supplemental File - Problem 2 Code and Data/gpzm_finalCode.r
- Supplemental File - Problem 2 Code and Data/important_use_both.in
- Supplemental File - Problem 2 Code and Data/important_without_birads.in
- Supplemental File - Problem 2 Code and Data/important_without_both.in
- Supplemental File - Problem 2 Code and Data/important_without_prob.in
- Supplemental File - Problem 2 Code and Data/krawt_finalCode.r
- Supplemental File - Problem 2 Code and Data/magic.DSC
- Supplemental File - Problem 2 Code and Data/magic.in
- Supplemental File - Problem 2 Code and Data/mergedat_use_both.DSC
- Supplemental File - Problem 2 Code and Data/mergedat_use_both.in
- Supplemental File - Problem 2 Code and Data/mergedat_without_birads.DSC
- Supplemental File - Problem 2 Code and Data/mergedat_without_birads.in
- Supplemental File - Problem 2 Code and Data/mergedat_without_both.DSC
- Supplemental File - Problem 2 Code and Data/mergedat_without_both.in
- Supplemental File - Problem 2 Code and Data/mergedat_without_prob.DSC
- Supplemental File - Problem 2 Code and Data/mergedat_without_prob.in
- Supplemental File - Problem 2 Code and Data/README_MammogramImages.md
