# Supplementary material for: On the classification of simple and complex biological images using Krawtchouk moments and Generalized pseudo-Zernike moments: a case study with fly wing images and breast cancer mammograms
Source: PeerJ Comput Sci. 2021 Sep 9;7:e698. doi: 10.7717/peerj-cs.698 (PMC8444072; doi:10.7717/peerj-cs.698)
Supplement: Supplemental Information 5 [file peerj-cs-07-698-s005.zip › Supplemental File - Problem 2 Code and Data/cbis-ddsm_meta.csv]

	breast_density	mass.shape	mass.margins	assessment	subtlety	pathology
P_00023_RIGHT_CC_1_MALIGNANT.png	1	IRREGULAR	SPICULATED	5	4	MALIGNANT
P_00023_RIGHT_MLO_1_MALIGNANT.png	1	IRREGULAR	SPICULATED	5	4	MALIGNANT
P_00027_RIGHT_CC_1_BENIGN.png	2	OVAL	ILL_DEFINED	4	3	BENIGN
P_00027_RIGHT_MLO_1_BENIGN.png	2	OVAL	CIRCUMSCRIBED	4	4	BENIGN
P_00034_RIGHT_CC_1_MALIGNANT.png	3	IRREGULAR	SPICULATED	5	4	MALIGNANT
P_00034_RIGHT_MLO_1_MALIGNANT.png	3	IRREGULAR	SPICULATED	5	4	MALIGNANT
P_00039_RIGHT_CC_1_MALIGNANT.png	2	IRREGULAR	SPICULATED	5	5	MALIGNANT
P_00039_RIGHT_MLO_1_MALIGNANT.png	2	IRREGULAR	SPICULATED	5	5	MALIGNANT
P_00041_LEFT_CC_1_BENIGN_WITHOUT_CALLBACK.png	1	LYMPH_NODE	CIRCUMSCRIBED	2	5	BENIGN_WITHOUT_CALLBACK
P_00041_LEFT_MLO_1_BENIGN_WITHOUT_CALLBACK.png	1	LOBULATED-LYMPH_NODE	CIRCUMSCRIBED	2	5	BENIGN_WITHOUT_CALLBACK
P_00044_RIGHT_CC_1_BENIGN.png	2	OVAL	CIRCUMSCRIBED	3	5	BENIGN
P_00044_RIGHT_CC_2_BENIGN.png	2	OVAL	CIRCUMSCRIBED	3	5	BENIGN
P_00044_RIGHT_CC_3_BENIGN.png	2	OVAL	CIRCUMSCRIBED	3	5	BENIGN
P_00044_RIGHT_CC_4_BENIGN.png	2	LOBULATED	CIRCUMSCRIBED	3	5	BENIGN
P_00044_RIGHT_MLO_1_BENIGN.png	2	LOBULATED	CIRCUMSCRIBED	3	5	BENIGN
P_00044_RIGHT_MLO_2_BENIGN.png	2	OVAL	CIRCUMSCRIBED	3	5	BENIGN
P_00045_LEFT_CC_1_MALIGNANT.png	4	FOCAL_ASYMMETRIC_DENSITY	ILL_DEFINED	4	3	MALIGNANT
P_00045_LEFT_MLO_1_MALIGNANT.png	4	FOCAL_ASYMMETRIC_DENSITY	ILL_DEFINED	4	3	MALIGNANT
P_00051_LEFT_CC_1_MALIGNANT.png	2	IRREGULAR	SPICULATED	5	5	MALIGNANT
P_00051_LEFT_MLO_1_MALIGNANT.png	2	IRREGULAR	SPICULATED	5	5	MALIGNANT
P_00054_RIGHT_MLO_1_BENIGN_WITHOUT_CALLBACK.png	4	OVAL	CIRCUMSCRIBED	3	4	BENIGN_WITHOUT_CALLBACK
P_00055_LEFT_CC_1_BENIGN.png	2	LOBULATED	CIRCUMSCRIBED	0	3	BENIGN
P_00057_RIGHT_CC_1_MALIGNANT.png	1	OVAL	SPICULATED	5	5	MALIGNANT
P_00057_RIGHT_MLO_1_MALIGNANT.png	1	OVAL	SPICULATED	5	5	MALIGNANT
P_00058_RIGHT_CC_1_MALIGNANT.png	2	IRREGULAR	ILL_DEFINED	4	4	MALIGNANT
P_00061_RIGHT_CC_1_BENIGN.png	2	LOBULATED	CIRCUMSCRIBED	3	4	BENIGN
P_00061_RIGHT_MLO_1_BENIGN.png	2	OVAL	CIRCUMSCRIBED	3	4	BENIGN
P_00064_RIGHT_MLO_1_BENIGN_WITHOUT_CALLBACK.png	3	FOCAL_ASYMMETRIC_DENSITY	ILL_DEFINED	3	4	BENIGN_WITHOUT_CALLBACK
P_00068_RIGHT_CC_1_MALIGNANT.png	3	IRREGULAR	SPICULATED	4	4	MALIGNANT
P_00068_RIGHT_MLO_1_MALIGNANT.png	3	IRREGULAR	SPICULATED	4	4	MALIGNANT
P_00074_LEFT_MLO_1_MALIGNANT.png	3	IRREGULAR	SPICULATED	5	5	MALIGNANT
P_00074_RIGHT_CC_1_MALIGNANT.png	3	IRREGULAR	ILL_DEFINED	4	2	MALIGNANT
P_00074_RIGHT_MLO_1_MALIGNANT.png	3	IRREGULAR	ILL_DEFINED	4	2	MALIGNANT
P_00076_LEFT_CC_1_BENIGN.png	4	OVAL	ILL_DEFINED	4	3	BENIGN
P_00076_LEFT_MLO_1_BENIGN.png	4	OVAL	ILL_DEFINED	4	3	BENIGN
P_00079_RIGHT_CC_1_MALIGNANT.png	2	ARCHITECTURAL_DISTORTION	N/A	0	4	MALIGNANT
P_00079_RIGHT_MLO_1_MALIGNANT.png	2	ARCHITECTURAL_DISTORTION	N/A	0	4	MALIGNANT
P_00080_RIGHT_CC_1_MALIGNANT.png	1	IRREGULAR	SPICULATED	5	5	MALIGNANT
P_00081_RIGHT_CC_1_BENIGN.png	2	ROUND	CIRCUMSCRIBED	4	5	BENIGN
P_00090_LEFT_CC_1_BENIGN.png	2	IRREGULAR	ILL_DEFINED	3	3	BENIGN
P_00090_LEFT_MLO_1_BENIGN.png	2	IRREGULAR	ILL_DEFINED	4	4	BENIGN
P_00092_LEFT_CC_1_MALIGNANT.png	2	OVAL	CIRCUMSCRIBED	4	5	MALIGNANT
P_00092_LEFT_MLO_1_MALIGNANT.png	2	OVAL	CIRCUMSCRIBED	5	5	MALIGNANT
P_00092_LEFT_MLO_2_MALIGNANT.png	2	ROUND	CIRCUMSCRIBED	4	5	MALIGNANT
P_00092_RIGHT_CC_1_MALIGNANT.png	2	ROUND	CIRCUMSCRIBED	4	5	MALIGNANT
P_00092_RIGHT_MLO_1_MALIGNANT.png	2	ROUND	CIRCUMSCRIBED	4	5	MALIGNANT
P_00092_RIGHT_MLO_2_MALIGNANT.png	2	ROUND	CIRCUMSCRIBED	4	5	MALIGNANT
P_00094_RIGHT_CC_1_BENIGN.png	3	OVAL	CIRCUMSCRIBED	3	3	BENIGN
P_00095_LEFT_MLO_1_MALIGNANT.png	2	LOBULATED	ILL_DEFINED	4	4	MALIGNANT
P_00106_LEFT_CC_1_BENIGN_WITHOUT_CALLBACK.png	1	LYMPH_NODE	CIRCUMSCRIBED	2	4	BENIGN_WITHOUT_CALLBACK
P_00106_LEFT_CC_2_BENIGN_WITHOUT_CALLBACK.png	1	LYMPH_NODE	CIRCUMSCRIBED	2	4	BENIGN_WITHOUT_CALLBACK
P_00106_LEFT_CC_3_BENIGN_WITHOUT_CALLBACK.png	1	LYMPH_NODE	CIRCUMSCRIBED	2	4	BENIGN_WITHOUT_CALLBACK
P_00106_LEFT_MLO_1_BENIGN_WITHOUT_CALLBACK.png	1	LYMPH_NODE	CIRCUMSCRIBED	2	4	BENIGN_WITHOUT_CALLBACK
P_00106_LEFT_MLO_2_BENIGN_WITHOUT_CALLBACK.png	1	LYMPH_NODE	CIRCUMSCRIBED	2	4	BENIGN_WITHOUT_CALLBACK
P_00106_LEFT_MLO_3_BENIGN_WITHOUT_CALLBACK.png	1	LYMPH_NODE	CIRCUMSCRIBED	2	4	BENIGN_WITHOUT_CALLBACK
P_00106_LEFT_MLO_4_BENIGN_WITHOUT_CALLBACK.png	1	LYMPH_NODE	CIRCUMSCRIBED	2	4	BENIGN_WITHOUT_CALLBACK
P_00106_LEFT_MLO_5_BENIGN_WITHOUT_CALLBACK.png	1	LYMPH_NODE	CIRCUMSCRIBED	2	4	BENIGN_WITHOUT_CALLBACK
P_00106_RIGHT_CC_2_BENIGN_WITHOUT_CALLBACK.png	1	LYMPH_NODE	CIRCUMSCRIBED	2	4	BENIGN_WITHOUT_CALLBACK
P_00106_RIGHT_CC_3_BENIGN_WITHOUT_CALLBACK.png	1	LYMPH_NODE	CIRCUMSCRIBED	2	4	BENIGN_WITHOUT_CALLBACK
P_00106_RIGHT_CC_4_BENIGN_WITHOUT_CALLBACK.png	1	LYMPH_NODE	CIRCUMSCRIBED	2	4	BENIGN_WITHOUT_CALLBACK
P_00106_RIGHT_MLO_1_BENIGN_WITHOUT_CALLBACK.png	1	LYMPH_NODE	CIRCUMSCRIBED	2	4	BENIGN_WITHOUT_CALLBACK
P_00106_RIGHT_MLO_2_BENIGN_WITHOUT_CALLBACK.png	1	LYMPH_NODE	CIRCUMSCRIBED	2	4	BENIGN_WITHOUT_CALLBACK
P_00106_RIGHT_MLO_3_BENIGN_WITHOUT_CALLBACK.png	1	LYMPH_NODE	CIRCUMSCRIBED	2	4	BENIGN_WITHOUT_CALLBACK
P_00107_RIGHT_MLO_1_BENIGN_WITHOUT_CALLBACK.png	2	ROUND	CIRCUMSCRIBED	3	3	BENIGN_WITHOUT_CALLBACK
P_00109_LEFT_CC_1_BENIGN.png	3	LOBULATED	ILL_DEFINED	4	1	BENIGN
P_00110_LEFT_CC_1_MALIGNANT.png	3	IRREGULAR	SPICULATED	5	5	MALIGNANT
P_00110_LEFT_MLO_1_MALIGNANT.png	3	IRREGULAR	SPICULATED	5	5	MALIGNANT
P_00110_RIGHT_CC_1_MALIGNANT.png	3	ROUND	ILL_DEFINED	4	3	MALIGNANT
P_00117_LEFT_MLO_1_BENIGN.png	2	LOBULATED	CIRCUMSCRIBED	4	3	BENIGN
P_00119_LEFT_CC_1_BENIGN.png	2	LOBULATED	CIRCUMSCRIBED	3	4	BENIGN
P_00119_LEFT_MLO_1_BENIGN.png	2	LOBULATED	CIRCUMSCRIBED	3	4	BENIGN
P_00122_RIGHT_MLO_1_BENIGN_WITHOUT_CALLBACK.png	2	LOBULATED	CIRCUMSCRIBED	3	4	BENIGN_WITHOUT_CALLBACK
P_00128_LEFT_CC_1_MALIGNANT.png	3	ARCHITECTURAL_DISTORTION	ILL_DEFINED	4	2	MALIGNANT
P_00133_LEFT_CC_1_MALIGNANT.png	1	IRREGULAR	SPICULATED	5	5	MALIGNANT
P_00133_LEFT_MLO_1_MALIGNANT.png	1	IRREGULAR	ILL_DEFINED	5	5	MALIGNANT
P_00134_LEFT_CC_1_MALIGNANT.png	3	ROUND	ILL_DEFINED	4	3	MALIGNANT
P_00134_LEFT_MLO_1_MALIGNANT.png	3	ROUND	ILL_DEFINED	4	3	MALIGNANT
P_00137_LEFT_CC_1_BENIGN.png	4	ROUND	CIRCUMSCRIBED	3	3	BENIGN
P_00137_LEFT_MLO_1_BENIGN.png	4	ROUND	CIRCUMSCRIBED	3	3	BENIGN
P_00149_LEFT_CC_1_MALIGNANT.png	1	IRREGULAR	SPICULATED	5	5	MALIGNANT
P_00160_RIGHT_CC_1_BENIGN.png	1	OVAL	CIRCUMSCRIBED	3	5	BENIGN
P_00160_RIGHT_MLO_1_BENIGN.png	1	OVAL	CIRCUMSCRIBED	3	5	BENIGN
P_00166_RIGHT_CC_1_BENIGN.png	2	FOCAL_ASYMMETRIC_DENSITY	ILL_DEFINED	4	4	BENIGN
P_00166_RIGHT_MLO_1_BENIGN.png	2	FOCAL_ASYMMETRIC_DENSITY	ILL_DEFINED	4	4	BENIGN
P_00169_RIGHT_MLO_1_BENIGN_WITHOUT_CALLBACK.png	4	IRREGULAR	SPICULATED	4	5	BENIGN_WITHOUT_CALLBACK
P_00172_LEFT_CC_1_MALIGNANT.png	4	IRREGULAR	SPICULATED	5	5	MALIGNANT
P_00172_LEFT_MLO_1_MALIGNANT.png	4	IRREGULAR	SPICULATED	5	5	MALIGNANT
P_00174_RIGHT_CC_1_MALIGNANT.png	1	IRREGULAR	SPICULATED	5	5	MALIGNANT
P_00174_RIGHT_MLO_1_MALIGNANT.png	1	IRREGULAR	SPICULATED	5	5	MALIGNANT
P_00187_LEFT_CC_1_BENIGN.png	2	OVAL	CIRCUMSCRIBED	4	5	BENIGN
P_00187_LEFT_MLO_1_BENIGN.png	2	OVAL	ILL_DEFINED	4	3	BENIGN
P_00190_LEFT_MLO_1_MALIGNANT.png	4	IRREGULAR	SPICULATED	5	5	MALIGNANT
P_00199_LEFT_CC_1_MALIGNANT.png	1	LOBULATED	CIRCUMSCRIBED	5	5	MALIGNANT
P_00199_LEFT_MLO_1_MALIGNANT.png	1	LOBULATED	CIRCUMSCRIBED	5	5	MALIGNANT
P_00205_RIGHT_CC_1_BENIGN.png	2	OVAL	CIRCUMSCRIBED	4	5	BENIGN
P_00205_RIGHT_MLO_1_BENIGN.png	2	OVAL	CIRCUMSCRIBED	4	5	BENIGN
P_00208_RIGHT_MLO_3_BENIGN.png	3	LOBULATED	CIRCUMSCRIBED	3	5	BENIGN
P_00215_RIGHT_CC_1_BENIGN.png	3	ROUND	CIRCUMSCRIBED	3	5	BENIGN
P_00218_LEFT_CC_1_MALIGNANT.png	3	OVAL	ILL_DEFINED	4	2	MALIGNANT
P_00218_LEFT_MLO_1_MALIGNANT.png	3	OVAL	ILL_DEFINED	4	2	MALIGNANT
P_00221_RIGHT_MLO_1_BENIGN.png	2	ROUND	CIRCUMSCRIBED	3	3	BENIGN
P_00224_LEFT_CC_1_BENIGN.png	3	ROUND	CIRCUMSCRIBED	3	4	BENIGN
P_00224_LEFT_MLO_1_BENIGN.png	3	OVAL	CIRCUMSCRIBED	3	5	BENIGN
P_00224_RIGHT_CC_1_BENIGN.png	3	LOBULATED	ILL_DEFINED	3	3	BENIGN
P_00224_RIGHT_MLO_1_BENIGN.png	3	LOBULATED	CIRCUMSCRIBED	3	4	BENIGN
P_00229_LEFT_MLO_1_BENIGN_WITHOUT_CALLBACK.png	2	ASYMMETRIC_BREAST_TISSUE	N/A	3	3	BENIGN_WITHOUT_CALLBACK
P_00231_LEFT_MLO_1_BENIGN.png	3	OVAL	CIRCUMSCRIBED	3	5	BENIGN
P_00235_RIGHT_CC_1_MALIGNANT.png	2	IRREGULAR	SPICULATED	5	2	MALIGNANT
P_00235_RIGHT_MLO_1_MALIGNANT.png	2	IRREGULAR	SPICULATED	5	2	MALIGNANT
P_00236_RIGHT_MLO_1_MALIGNANT.png	2	OVAL	ILL_DEFINED	5	4	MALIGNANT
P_00240_RIGHT_CC_1_MALIGNANT.png	2	IRREGULAR	ILL_DEFINED	4	3	MALIGNANT
P_00240_RIGHT_MLO_1_MALIGNANT.png	2	IRREGULAR	SPICULATED	4	3	MALIGNANT
P_00241_RIGHT_CC_1_MALIGNANT.png	2	IRREGULAR	SPICULATED	4	5	MALIGNANT
P_00241_RIGHT_MLO_1_MALIGNANT.png	2	IRREGULAR	SPICULATED	4	4	MALIGNANT
P_00242_RIGHT_CC_1_BENIGN.png	2	LOBULATED	CIRCUMSCRIBED	4	5	BENIGN
P_00242_RIGHT_MLO_1_BENIGN.png	2	OVAL	CIRCUMSCRIBED	4	3	BENIGN
P_00248_LEFT_MLO_1_MALIGNANT.png	2	IRREGULAR	SPICULATED	5	5	MALIGNANT
P_00254_LEFT_CC_1_MALIGNANT.png	3	LOBULATED	ILL_DEFINED	4	4	MALIGNANT
P_00254_LEFT_MLO_1_MALIGNANT.png	3	LOBULATED-IRREGULAR	ILL_DEFINED	4	4	MALIGNANT
P_00259_RIGHT_CC_1_MALIGNANT.png	1	IRREGULAR	ILL_DEFINED	5	4	MALIGNANT
P_00281_LEFT_MLO_1_BENIGN.png	3	ARCHITECTURAL_DISTORTION	ILL_DEFINED	4	2	BENIGN
P_00283_RIGHT_CC_1_MALIGNANT.png	3	IRREGULAR	ILL_DEFINED	4	4	MALIGNANT
P_00283_RIGHT_MLO_1_MALIGNANT.png	3	IRREGULAR	ILL_DEFINED	4	4	MALIGNANT
P_00287_RIGHT_CC_1_MALIGNANT.png	2	IRREGULAR	SPICULATED	5	5	MALIGNANT
P_00287_RIGHT_MLO_1_MALIGNANT.png	2	IRREGULAR	SPICULATED	5	5	MALIGNANT
P_00289_LEFT_CC_1_BENIGN.png	3	ROUND	CIRCUMSCRIBED	3	4	BENIGN
P_00289_LEFT_MLO_1_BENIGN.png	3	ROUND	CIRCUMSCRIBED	3	4	BENIGN
P_00294_LEFT_CC_1_BENIGN.png	2	LOBULATED	CIRCUMSCRIBED	4	5	BENIGN
P_00294_LEFT_MLO_1_BENIGN.png	2	LOBULATED	CIRCUMSCRIBED	4	5	BENIGN
P_00298_LEFT_CC_1_BENIGN.png	3	ROUND	ILL_DEFINED	4	5	BENIGN
P_00298_LEFT_MLO_1_BENIGN.png	3	OVAL	ILL_DEFINED	4	5	BENIGN
P_00303_LEFT_CC_1_BENIGN.png	2	LOBULATED	CIRCUMSCRIBED	3	5	BENIGN
P_00303_LEFT_MLO_1_BENIGN.png	2	OVAL	CIRCUMSCRIBED	3	5	BENIGN
P_00303_RIGHT_CC_1_BENIGN.png	2	OVAL	CIRCUMSCRIBED	3	5	BENIGN
P_00303_RIGHT_MLO_1_BENIGN.png	2	ROUND	CIRCUMSCRIBED	3	3	BENIGN
P_00304_LEFT_MLO_1_BENIGN.png	3	IRREGULAR	ILL_DEFINED	0	4	BENIGN
P_00309_LEFT_CC_1_BENIGN.png	2	OVAL	CIRCUMSCRIBED	3	5	BENIGN
P_00309_LEFT_CC_2_BENIGN.png	2	OVAL	CIRCUMSCRIBED	3	5	BENIGN
P_00309_LEFT_MLO_1_BENIGN.png	2	OVAL	CIRCUMSCRIBED	3	5	BENIGN
P_00309_LEFT_MLO_2_BENIGN.png	2	OVAL	CIRCUMSCRIBED	3	5	BENIGN
P_00313_RIGHT_CC_1_MALIGNANT.png	2	LOBULATED	ILL_DEFINED	4	4	MALIGNANT
P_00313_RIGHT_MLO_1_MALIGNANT.png	2	LOBULATED	ILL_DEFINED	4	4	MALIGNANT
P_00317_RIGHT_MLO_1_MALIGNANT.png	2	IRREGULAR	ILL_DEFINED	5	3	MALIGNANT
P_00319_LEFT_CC_1_MALIGNANT.png	1	OVAL	SPICULATED	5	5	MALIGNANT
P_00319_LEFT_MLO_1_MALIGNANT.png	1	OVAL	SPICULATED	5	5	MALIGNANT
P_00320_LEFT_CC_1_BENIGN.png	3	LOBULATED	CIRCUMSCRIBED	3	3	BENIGN
P_00328_LEFT_MLO_1_BENIGN_WITHOUT_CALLBACK.png	3	ARCHITECTURAL_DISTORTION	ILL_DEFINED	2	5	BENIGN_WITHOUT_CALLBACK
P_00328_RIGHT_CC_1_MALIGNANT.png	3	ARCHITECTURAL_DISTORTION	ILL_DEFINED-SPICULATED	4	3	MALIGNANT
P_00328_RIGHT_CC_2_MALIGNANT.png	3	ARCHITECTURAL_DISTORTION	ILL_DEFINED-SPICULATED	4	3	MALIGNANT
P_00328_RIGHT_MLO_1_MALIGNANT.png	3	ARCHITECTURAL_DISTORTION	ILL_DEFINED-SPICULATED	4	4	MALIGNANT
P_00328_RIGHT_MLO_2_MALIGNANT.png	3	ARCHITECTURAL_DISTORTION	ILL_DEFINED-SPICULATED	4	4	MALIGNANT
P_00332_LEFT_CC_1_BENIGN.png	1	LOBULATED	CIRCUMSCRIBED	4	5	BENIGN
P_00332_LEFT_MLO_1_BENIGN.png	1	LOBULATED	CIRCUMSCRIBED	4	5	BENIGN
P_00332_RIGHT_CC_1_BENIGN.png	1	LOBULATED	CIRCUMSCRIBED	4	5	BENIGN
P_00332_RIGHT_MLO_1_BENIGN.png	1	LOBULATED	CIRCUMSCRIBED	4	5	BENIGN
P_00334_LEFT_MLO_1_BENIGN.png	3	OVAL	ILL_DEFINED	3	4	BENIGN
P_00335_LEFT_MLO_1_MALIGNANT.png	2	IRREGULAR	ILL_DEFINED	5	5	MALIGNANT
P_00342_RIGHT_CC_1_BENIGN_WITHOUT_CALLBACK.png	1	LOBULATED	CIRCUMSCRIBED	3	5	BENIGN_WITHOUT_CALLBACK
P_00342_RIGHT_MLO_1_BENIGN_WITHOUT_CALLBACK.png	1	LOBULATED	CIRCUMSCRIBED	3	5	BENIGN_WITHOUT_CALLBACK
P_00342_RIGHT_MLO_2_BENIGN_WITHOUT_CALLBACK.png	1	ROUND	CIRCUMSCRIBED	3	5	BENIGN_WITHOUT_CALLBACK
P_00342_RIGHT_MLO_3_BENIGN_WITHOUT_CALLBACK.png	1	OVAL	CIRCUMSCRIBED	3	5	BENIGN_WITHOUT_CALLBACK
P_00348_LEFT_CC_1_BENIGN.png	4	IRREGULAR	ILL_DEFINED	4	3	BENIGN
P_00348_LEFT_MLO_1_BENIGN.png	4	IRREGULAR	ILL_DEFINED	4	3	BENIGN
P_00351_LEFT_CC_1_BENIGN.png	2	OVAL	CIRCUMSCRIBED	3	5	BENIGN
P_00351_LEFT_MLO_1_BENIGN.png	2	OVAL	CIRCUMSCRIBED	3	5	BENIGN
P_00354_LEFT_CC_1_MALIGNANT.png	2	IRREGULAR	SPICULATED	5	4	MALIGNANT
P_00354_LEFT_MLO_1_MALIGNANT.png	2	IRREGULAR	SPICULATED	5	4	MALIGNANT
P_00356_LEFT_CC_1_MALIGNANT.png	2	IRREGULAR	ILL_DEFINED	4	5	MALIGNANT
P_00361_RIGHT_MLO_1_MALIGNANT.png	4	ROUND	SPICULATED	3	3	MALIGNANT
P_00363_LEFT_CC_1_MALIGNANT.png	2	OVAL	SPICULATED	5	5	MALIGNANT
P_00363_LEFT_MLO_1_MALIGNANT.png	2	OVAL	SPICULATED	5	5	MALIGNANT
P_00366_RIGHT_CC_1_BENIGN.png	2	OVAL	CIRCUMSCRIBED	3	4	BENIGN
P_00366_RIGHT_MLO_1_BENIGN.png	2	OVAL	CIRCUMSCRIBED	3	4	BENIGN
P_00370_RIGHT_CC_1_MALIGNANT.png	2	IRREGULAR	ILL_DEFINED	4	1	MALIGNANT
P_00370_RIGHT_MLO_1_MALIGNANT.png	2	IRREGULAR	ILL_DEFINED	4	1	MALIGNANT
P_00383_LEFT_MLO_1_MALIGNANT.png	1	IRREGULAR	SPICULATED	5	2	MALIGNANT
P_00385_RIGHT_CC_1_BENIGN_WITHOUT_CALLBACK.png	2	ASYMMETRIC_BREAST_TISSUE	N/A	2	4	BENIGN_WITHOUT_CALLBACK
P_00385_RIGHT_MLO_1_BENIGN_WITHOUT_CALLBACK.png	2	ASYMMETRIC_BREAST_TISSUE	N/A	2	5	BENIGN_WITHOUT_CALLBACK
P_00386_LEFT_CC_1_MALIGNANT.png	1	OVAL	SPICULATED	5	5	MALIGNANT
P_00386_LEFT_MLO_1_MALIGNANT.png	1	OVAL	SPICULATED	5	5	MALIGNANT
P_00396_LEFT_CC_1_MALIGNANT.png	2	OVAL	ILL_DEFINED	5	3	MALIGNANT
P_00396_LEFT_MLO_1_MALIGNANT.png	2	OVAL	ILL_DEFINED	5	3	MALIGNANT
P_00401_LEFT_CC_1_BENIGN.png	2	OVAL	CIRCUMSCRIBED	3	4	BENIGN
P_00401_LEFT_MLO_1_BENIGN.png	2	OVAL	CIRCUMSCRIBED	3	4	BENIGN
P_00406_RIGHT_CC_1_MALIGNANT.png	4	IRREGULAR	SPICULATED	5	4	MALIGNANT
P_00406_RIGHT_MLO_1_MALIGNANT.png	4	IRREGULAR	SPICULATED	5	4	MALIGNANT
P_00408_RIGHT_CC_1_MALIGNANT.png	3	ROUND	ILL_DEFINED	4	3	MALIGNANT
P_00408_RIGHT_MLO_1_MALIGNANT.png	3	ROUND	ILL_DEFINED	4	3	MALIGNANT
P_00411_RIGHT_CC_1_BENIGN.png	1	LOBULATED	CIRCUMSCRIBED	3	5	BENIGN
P_00412_RIGHT_CC_1_BENIGN.png	2	LOBULATED	CIRCUMSCRIBED	4	5	BENIGN
P_00412_RIGHT_MLO_1_BENIGN.png	2	LOBULATED	CIRCUMSCRIBED	4	5	BENIGN
P_00414_LEFT_CC_1_MALIGNANT.png	3	IRREGULAR	SPICULATED	5	5	MALIGNANT
P_00414_LEFT_MLO_1_MALIGNANT.png	3	IRREGULAR	SPICULATED	5	5	MALIGNANT
P_00415_RIGHT_CC_1_MALIGNANT.png	2	LOBULATED	CIRCUMSCRIBED	4	5	MALIGNANT
P_00415_RIGHT_MLO_1_MALIGNANT.png	2	LOBULATED	CIRCUMSCRIBED	4	5	MALIGNANT
P_00419_LEFT_CC_1_BENIGN.png	2	OVAL	CIRCUMSCRIBED	3	5	BENIGN
P_00419_LEFT_CC_2_MALIGNANT.png	2	N/A	ILL_DEFINED	5	5	MALIGNANT
P_00419_LEFT_MLO_1_MALIGNANT.png	2	N/A	ILL_DEFINED	5	5	MALIGNANT
P_00419_LEFT_MLO_2_BENIGN.png	2	OVAL	CIRCUMSCRIBED	3	5	BENIGN
P_00419_RIGHT_CC_1_BENIGN.png	2	LOBULATED	CIRCUMSCRIBED	3	5	BENIGN
P_00419_RIGHT_MLO_1_BENIGN.png	2	OVAL	CIRCUMSCRIBED	3	5	BENIGN
P_00420_RIGHT_CC_1_MALIGNANT.png	1	IRREGULAR	ILL_DEFINED	4	3	MALIGNANT
P_00420_RIGHT_CC_2_MALIGNANT.png	1	IRREGULAR	ILL_DEFINED	4	3	MALIGNANT
P_00420_RIGHT_MLO_1_MALIGNANT.png	1	IRREGULAR	ILL_DEFINED	4	3	MALIGNANT
P_00420_RIGHT_MLO_2_MALIGNANT.png	1	IRREGULAR	ILL_DEFINED	4	3	MALIGNANT
P_00421_LEFT_CC_1_BENIGN.png	1	LOBULATED	CIRCUMSCRIBED	3	4	BENIGN
P_00421_LEFT_MLO_1_BENIGN.png	1	LOBULATED	CIRCUMSCRIBED	3	5	BENIGN
P_00423_RIGHT_CC_1_MALIGNANT.png	3	IRREGULAR	SPICULATED	0	4	MALIGNANT
P_00426_RIGHT_CC_1_BENIGN.png	3	OVAL	CIRCUMSCRIBED	4	5	BENIGN
P_00426_RIGHT_MLO_1_BENIGN.png	3	OVAL	CIRCUMSCRIBED	4	5	BENIGN
P_00427_RIGHT_MLO_1_BENIGN.png	2	LOBULATED	ILL_DEFINED	4	1	BENIGN
P_00428_LEFT_CC_1_BENIGN.png	2	OVAL	ILL_DEFINED	4	4	BENIGN
P_00430_LEFT_MLO_1_BENIGN.png	3	LOBULATED	CIRCUMSCRIBED	4	4	BENIGN
P_00431_RIGHT_CC_1_BENIGN.png	3	LOBULATED	CIRCUMSCRIBED	4	5	BENIGN
P_00432_LEFT_CC_1_MALIGNANT.png	1	IRREGULAR	SPICULATED	4	3	MALIGNANT
P_00432_LEFT_CC_2_MALIGNANT.png	1	IRREGULAR	SPICULATED	4	3	MALIGNANT
P_00432_LEFT_MLO_1_MALIGNANT.png	1	IRREGULAR	SPICULATED	4	3	MALIGNANT
P_00432_LEFT_MLO_2_MALIGNANT.png	1	IRREGULAR	SPICULATED	4	3	MALIGNANT
P_00435_RIGHT_MLO_1_MALIGNANT.png	3	ARCHITECTURAL_DISTORTION	SPICULATED	5	5	MALIGNANT
P_00439_RIGHT_CC_1_MALIGNANT.png	1	ARCHITECTURAL_DISTORTION	SPICULATED	4	5	MALIGNANT
P_00439_RIGHT_MLO_1_MALIGNANT.png	1	ARCHITECTURAL_DISTORTION	N/A	3	1	MALIGNANT
P_00440_RIGHT_MLO_1_MALIGNANT.png	3	IRREGULAR	SPICULATED	4	2	MALIGNANT
P_00441_RIGHT_MLO_1_BENIGN.png	2	OVAL	ILL_DEFINED	4	4	BENIGN
P_00442_RIGHT_CC_1_BENIGN.png	1	LOBULATED	CIRCUMSCRIBED	4	5	BENIGN
P_00442_RIGHT_MLO_1_BENIGN.png	1	LOBULATED	CIRCUMSCRIBED	4	5	BENIGN
P_00444_LEFT_CC_1_MALIGNANT.png	4	OVAL	SPICULATED	4	3	MALIGNANT
P_00444_LEFT_MLO_1_MALIGNANT.png	4	OVAL	SPICULATED	4	3	MALIGNANT
P_00450_LEFT_CC_1_MALIGNANT.png	3	IRREGULAR	ILL_DEFINED	4	4	MALIGNANT
P_00450_LEFT_MLO_1_MALIGNANT.png	3	IRREGULAR	ILL_DEFINED	4	2	MALIGNANT
P_00451_LEFT_CC_1_BENIGN.png	2	LOBULATED	CIRCUMSCRIBED	3	5	BENIGN
P_00451_LEFT_MLO_1_BENIGN.png	2	LOBULATED	CIRCUMSCRIBED	3	5	BENIGN
P_00462_LEFT_CC_1_BENIGN.png	2	OVAL	CIRCUMSCRIBED	4	5	BENIGN
P_00465_LEFT_CC_1_MALIGNANT.png	2	ARCHITECTURAL_DISTORTION	SPICULATED	5	5	MALIGNANT
P_00465_LEFT_MLO_1_MALIGNANT.png	2	OVAL	SPICULATED	5	4	MALIGNANT
P_00468_LEFT_CC_1_BENIGN.png	1	IRREGULAR	ILL_DEFINED	2	2	BENIGN
P_00468_LEFT_MLO_1_BENIGN.png	1	IRREGULAR	ILL_DEFINED	2	2	BENIGN
P_00471_RIGHT_CC_1_MALIGNANT.png	3	IRREGULAR-ARCHITECTURAL_DISTORTION	SPICULATED	5	5	MALIGNANT
P_00475_LEFT_MLO_1_BENIGN.png	3	IRREGULAR	ILL_DEFINED	3	3	BENIGN
P_00475_RIGHT_MLO_1_BENIGN.png	3	IRREGULAR	SPICULATED	4	4	BENIGN
P_00484_RIGHT_CC_1_MALIGNANT.png	2	ARCHITECTURAL_DISTORTION	SPICULATED	5	4	MALIGNANT
P_00492_RIGHT_MLO_1_BENIGN.png	3	IRREGULAR	ILL_DEFINED	4	2	BENIGN
P_00499_RIGHT_CC_1_BENIGN.png	1	LOBULATED-IRREGULAR	ILL_DEFINED	4	4	BENIGN
P_00504_RIGHT_MLO_1_MALIGNANT.png	2	IRREGULAR	ILL_DEFINED	4	4	MALIGNANT
P_00506_LEFT_MLO_1_BENIGN_WITHOUT_CALLBACK.png	2	OVAL-LYMPH_NODE	CIRCUMSCRIBED	2	4	BENIGN_WITHOUT_CALLBACK
P_00512_RIGHT_MLO_1_BENIGN.png	3	OVAL	CIRCUMSCRIBED	3	3	BENIGN
P_00515_LEFT_MLO_2_BENIGN.png	2	ROUND	CIRCUMSCRIBED	4	3	BENIGN
P_00515_RIGHT_CC_1_BENIGN.png	2	OVAL	ILL_DEFINED	4	4	BENIGN
P_00518_LEFT_CC_1_BENIGN.png	1	IRREGULAR	ILL_DEFINED	4	4	BENIGN
P_00518_LEFT_MLO_1_BENIGN.png	1	IRREGULAR	ILL_DEFINED	4	4	BENIGN
P_00519_RIGHT_CC_1_MALIGNANT.png	3	IRREGULAR-ARCHITECTURAL_DISTORTION	SPICULATED	5	4	MALIGNANT
P_00522_RIGHT_MLO_1_BENIGN.png	2	LOBULATED	CIRCUMSCRIBED	3	5	BENIGN
P_00526_RIGHT_CC_1_MALIGNANT.png	2	IRREGULAR	SPICULATED	4	2	MALIGNANT
P_00526_RIGHT_MLO_1_MALIGNANT.png	2	IRREGULAR	SPICULATED	4	2	MALIGNANT
P_00528_LEFT_MLO_1_BENIGN.png	3	OVAL	CIRCUMSCRIBED	3	5	BENIGN
P_00528_LEFT_MLO_2_BENIGN.png	3	OVAL	CIRCUMSCRIBED	3	5	BENIGN
P_00534_LEFT_CC_1_BENIGN.png	3	OVAL	CIRCUMSCRIBED	3	5	BENIGN
P_00534_LEFT_MLO_1_BENIGN.png	3	OVAL	CIRCUMSCRIBED	3	5	BENIGN
P_00535_LEFT_CC_1_BENIGN.png	2	LOBULATED	CIRCUMSCRIBED	3	3	BENIGN
P_00539_RIGHT_CC_1_MALIGNANT.png	3	ARCHITECTURAL_DISTORTION	ILL_DEFINED	4	3	MALIGNANT
P_00540_LEFT_MLO_1_MALIGNANT.png	2	LOBULATED	SPICULATED	5	5	MALIGNANT
P_00543_RIGHT_CC_1_MALIGNANT.png	2	IRREGULAR	ILL_DEFINED	4	4	MALIGNANT
P_00543_RIGHT_MLO_1_MALIGNANT.png	2	IRREGULAR	ILL_DEFINED	4	4	MALIGNANT
P_00545_LEFT_MLO_1_MALIGNANT.png	1	IRREGULAR	SPICULATED	5	1	MALIGNANT
P_00554_LEFT_CC_1_MALIGNANT.png	1	OVAL	CIRCUMSCRIBED	4	3	MALIGNANT
P_00554_LEFT_MLO_1_MALIGNANT.png	1	OVAL	CIRCUMSCRIBED	4	3	MALIGNANT
P_00559_LEFT_CC_1_BENIGN.png	2	ROUND	ILL_DEFINED	3	4	BENIGN
P_00559_LEFT_MLO_1_BENIGN.png	2	LOBULATED	CIRCUMSCRIBED	3	4	BENIGN
P_00564_RIGHT_CC_1_MALIGNANT.png	4	ARCHITECTURAL_DISTORTION	SPICULATED	5	3	MALIGNANT
P_00566_RIGHT_CC_1_MALIGNANT.png	2	ASYMMETRIC_BREAST_TISSUE	ILL_DEFINED	4	5	MALIGNANT
P_00566_RIGHT_MLO_1_MALIGNANT.png	2	ASYMMETRIC_BREAST_TISSUE	ILL_DEFINED	4	5	MALIGNANT
P_00569_RIGHT_CC_1_BENIGN.png	2	LOBULATED	CIRCUMSCRIBED	4	5	BENIGN
P_00569_RIGHT_MLO_1_BENIGN.png	2	LOBULATED	CIRCUMSCRIBED	4	5	BENIGN
P_00572_RIGHT_CC_1_BENIGN.png	4	ARCHITECTURAL_DISTORTION	ILL_DEFINED	4	1	BENIGN
P_00572_RIGHT_MLO_1_BENIGN.png	4	ARCHITECTURAL_DISTORTION	ILL_DEFINED	4	1	BENIGN
P_00575_RIGHT_MLO_1_MALIGNANT.png	3	IRREGULAR	ILL_DEFINED	4	3	MALIGNANT
P_00577_RIGHT_CC_1_MALIGNANT.png	3	ARCHITECTURAL_DISTORTION	ILL_DEFINED	4	2	MALIGNANT
P_00577_RIGHT_MLO_1_MALIGNANT.png	3	ARCHITECTURAL_DISTORTION	ILL_DEFINED	4	2	MALIGNANT
P_00581_LEFT_MLO_1_MALIGNANT.png	1	LOBULATED	SPICULATED	5	5	MALIGNANT
P_00584_LEFT_MLO_1_MALIGNANT.png	1	IRREGULAR	SPICULATED	5	5	MALIGNANT
P_00586_LEFT_CC_1_MALIGNANT.png	2	ARCHITECTURAL_DISTORTION	SPICULATED	5	5	MALIGNANT
P_00586_LEFT_MLO_1_MALIGNANT.png	2	ARCHITECTURAL_DISTORTION	SPICULATED	5	5	MALIGNANT
P_00586_LEFT_MLO_2_MALIGNANT.png	2	ARCHITECTURAL_DISTORTION	SPICULATED	5	5	MALIGNANT
P_00596_LEFT_CC_1_BENIGN.png	2	LOBULATED	CIRCUMSCRIBED	4	5	BENIGN
P_00596_LEFT_MLO_1_BENIGN.png	2	LOBULATED-OVAL	CIRCUMSCRIBED	4	5	BENIGN
P_00596_RIGHT_CC_1_MALIGNANT.png	2	ARCHITECTURAL_DISTORTION	SPICULATED	4	2	MALIGNANT
P_00596_RIGHT_MLO_1_MALIGNANT.png	2	OVAL	SPICULATED	5	4	MALIGNANT
P_00604_LEFT_CC_1_MALIGNANT.png	3	LOBULATED	ILL_DEFINED	4	2	MALIGNANT
P_00604_LEFT_MLO_1_MALIGNANT.png	3	LOBULATED	ILL_DEFINED	4	2	MALIGNANT
P_00605_RIGHT_MLO_1_MALIGNANT.png	2	LOBULATED	CIRCUMSCRIBED	5	5	MALIGNANT
P_00607_RIGHT_CC_1_MALIGNANT.png	1	IRREGULAR	ILL_DEFINED	1	1	MALIGNANT
P_00607_RIGHT_MLO_1_MALIGNANT.png	1	IRREGULAR	ILL_DEFINED	3	2	MALIGNANT
P_00611_RIGHT_MLO_1_BENIGN.png	2	OVAL	CIRCUMSCRIBED	3	5	BENIGN
P_00616_LEFT_MLO_1_MALIGNANT.png	3	IRREGULAR	SPICULATED	5	4	MALIGNANT
P_00622_LEFT_CC_1_BENIGN.png	3	LOBULATED	CIRCUMSCRIBED	4	3	BENIGN
P_00634_LEFT_CC_1_BENIGN.png	4	LOBULATED	CIRCUMSCRIBED	3	5	BENIGN
P_00634_LEFT_MLO_2_BENIGN.png	4	OVAL	CIRCUMSCRIBED	3	3	BENIGN
P_00634_RIGHT_MLO_1_MALIGNANT.png	4	ARCHITECTURAL_DISTORTION	SPICULATED	5	3	MALIGNANT
P_00637_RIGHT_CC_1_MALIGNANT.png	2	IRREGULAR	SPICULATED	4	1	MALIGNANT
P_00644_LEFT_CC_1_MALIGNANT.png	3	OVAL	ILL_DEFINED	4	5	MALIGNANT
P_00644_LEFT_MLO_1_MALIGNANT.png	3	OVAL	ILL_DEFINED	4	5	MALIGNANT
P_00648_LEFT_CC_1_MALIGNANT.png	2	IRREGULAR	ILL_DEFINED	0	4	MALIGNANT
P_00648_LEFT_MLO_1_MALIGNANT.png	2	IRREGULAR	ILL_DEFINED	0	4	MALIGNANT
P_00651_RIGHT_MLO_1_BENIGN.png	3	IRREGULAR	ILL_DEFINED	4	4	BENIGN
P_00653_LEFT_CC_1_MALIGNANT.png	2	OVAL	ILL_DEFINED	4	4	MALIGNANT
P_00653_LEFT_MLO_1_MALIGNANT.png	2	OVAL	ILL_DEFINED	4	4	MALIGNANT
P_00659_RIGHT_MLO_1_BENIGN.png	4	OVAL	CIRCUMSCRIBED	4	4	BENIGN
P_00660_LEFT_CC_1_MALIGNANT.png	2	IRREGULAR	SPICULATED	4	4	MALIGNANT
P_00660_LEFT_MLO_1_MALIGNANT.png	2	IRREGULAR	ILL_DEFINED	4	2	MALIGNANT
P_00665_LEFT_MLO_1_MALIGNANT.png	1	IRREGULAR	SPICULATED	5	4	MALIGNANT
P_00666_RIGHT_CC_1_BENIGN_WITHOUT_CALLBACK.png	2	LOBULATED	CIRCUMSCRIBED	2	5	BENIGN_WITHOUT_CALLBACK
P_00666_RIGHT_MLO_1_BENIGN_WITHOUT_CALLBACK.png	2	ROUND	CIRCUMSCRIBED	2	5	BENIGN_WITHOUT_CALLBACK
P_00670_RIGHT_CC_1_BENIGN.png	2	LOBULATED	CIRCUMSCRIBED	4	4	BENIGN
P_00673_RIGHT_MLO_1_BENIGN_WITHOUT_CALLBACK.png	1	OVAL-LYMPH_NODE	CIRCUMSCRIBED	2	4	BENIGN_WITHOUT_CALLBACK
P_00673_RIGHT_MLO_3_BENIGN_WITHOUT_CALLBACK.png	1	OVAL-LYMPH_NODE	CIRCUMSCRIBED	2	4	BENIGN_WITHOUT_CALLBACK
P_00673_RIGHT_MLO_4_BENIGN_WITHOUT_CALLBACK.png	1	OVAL-LYMPH_NODE	CIRCUMSCRIBED	2	4	BENIGN_WITHOUT_CALLBACK
P_00675_LEFT_CC_1_BENIGN.png	2	IRREGULAR	ILL_DEFINED	2	3	BENIGN
P_00675_LEFT_MLO_1_BENIGN.png	2	IRREGULAR	ILL_DEFINED	2	3	BENIGN
P_00678_LEFT_CC_2_MALIGNANT.png	4	IRREGULAR	SPICULATED	5	4	MALIGNANT
P_00678_LEFT_MLO_2_MALIGNANT.png	4	IRREGULAR	SPICULATED	5	4	MALIGNANT
P_00687_LEFT_CC_1_BENIGN.png	3	LOBULATED	CIRCUMSCRIBED	0	4	BENIGN
P_00687_LEFT_MLO_1_BENIGN.png	3	LOBULATED	CIRCUMSCRIBED	0	4	BENIGN
P_00690_LEFT_MLO_1_MALIGNANT.png	2	IRREGULAR	SPICULATED	5	4	MALIGNANT
P_00692_LEFT_MLO_1_BENIGN.png	4	IRREGULAR	SPICULATED	5	2	BENIGN
P_00695_RIGHT_CC_1_MALIGNANT.png	2	ASYMMETRIC_BREAST_TISSUE	ILL_DEFINED	5	5	MALIGNANT
P_00695_RIGHT_MLO_1_MALIGNANT.png	2	ASYMMETRIC_BREAST_TISSUE	ILL_DEFINED	5	5	MALIGNANT
P_00698_RIGHT_CC_1_MALIGNANT.png	3	ARCHITECTURAL_DISTORTION	SPICULATED	5	5	MALIGNANT
P_00698_RIGHT_MLO_1_MALIGNANT.png	3	ARCHITECTURAL_DISTORTION	ILL_DEFINED	5	5	MALIGNANT
P_00702_RIGHT_CC_1_MALIGNANT.png	2	ROUND	ILL_DEFINED	4	4	MALIGNANT
P_00702_RIGHT_MLO_1_MALIGNANT.png	2	ROUND	ILL_DEFINED	4	4	MALIGNANT
P_00703_LEFT_CC_1_BENIGN.png	2	IRREGULAR	ILL_DEFINED	0	5	BENIGN
P_00703_LEFT_MLO_1_BENIGN.png	2	IRREGULAR	ILL_DEFINED	0	5	BENIGN
P_00706_RIGHT_CC_1_MALIGNANT.png	4	OVAL	SPICULATED	5	5	MALIGNANT
P_00706_RIGHT_MLO_1_MALIGNANT.png	4	ROUND	SPICULATED	5	5	MALIGNANT
P_00708_RIGHT_CC_1_BENIGN_WITHOUT_CALLBACK.png	2	ROUND	CIRCUMSCRIBED	3	3	BENIGN_WITHOUT_CALLBACK
P_00708_RIGHT_MLO_1_BENIGN_WITHOUT_CALLBACK.png	2	OVAL	CIRCUMSCRIBED	3	4	BENIGN_WITHOUT_CALLBACK
P_00711_LEFT_CC_1_MALIGNANT.png	2	IRREGULAR-ARCHITECTURAL_DISTORTION	SPICULATED	4	4	MALIGNANT
P_00711_LEFT_MLO_1_MALIGNANT.png	2	IRREGULAR-ARCHITECTURAL_DISTORTION	SPICULATED	4	3	MALIGNANT
P_00711_RIGHT_CC_1_BENIGN.png	2	ROUND	CIRCUMSCRIBED	2	3	BENIGN
P_00711_RIGHT_MLO_1_BENIGN.png	2	ROUND	CIRCUMSCRIBED	2	3	BENIGN
P_00715_RIGHT_CC_1_BENIGN.png	2	OVAL	CIRCUMSCRIBED	0	5	BENIGN
P_00715_RIGHT_MLO_1_BENIGN.png	2	OVAL	CIRCUMSCRIBED	0	5	BENIGN
P_00717_RIGHT_CC_1_MALIGNANT.png	2	IRREGULAR	ILL_DEFINED	5	4	MALIGNANT
P_00717_RIGHT_MLO_1_MALIGNANT.png	2	IRREGULAR	ILL_DEFINED	5	4	MALIGNANT
P_00720_RIGHT_MLO_1_MALIGNANT.png	4	IRREGULAR	ILL_DEFINED	4	4	MALIGNANT
P_00723_LEFT_MLO_1_BENIGN.png	2	ARCHITECTURAL_DISTORTION	SPICULATED	4	4	BENIGN
P_00726_RIGHT_CC_1_BENIGN.png	2	OVAL	CIRCUMSCRIBED	3	4	BENIGN
P_00726_RIGHT_MLO_1_BENIGN.png	2	OVAL	CIRCUMSCRIBED	3	4	BENIGN
P_00728_RIGHT_CC_1_MALIGNANT.png	2	ARCHITECTURAL_DISTORTION	ILL_DEFINED-SPICULATED	4	5	MALIGNANT
P_00731_RIGHT_MLO_1_BENIGN.png	2	LOBULATED	CIRCUMSCRIBED	4	5	BENIGN
P_00732_LEFT_CC_1_MALIGNANT.png	2	IRREGULAR	SPICULATED	5	5	MALIGNANT
P_00732_LEFT_MLO_1_MALIGNANT.png	2	IRREGULAR	SPICULATED	5	5	MALIGNANT
P_00733_RIGHT_CC_1_BENIGN.png	1	LOBULATED	ILL_DEFINED	4	4	BENIGN
P_00733_RIGHT_MLO_1_BENIGN.png	1	LOBULATED	ILL_DEFINED	4	4	BENIGN
P_00734_RIGHT_MLO_1_MALIGNANT.png	2	IRREGULAR	SPICULATED	5	5	MALIGNANT
P_00737_LEFT_CC_1_MALIGNANT.png	1	OVAL	CIRCUMSCRIBED	5	5	MALIGNANT
P_00737_LEFT_MLO_1_MALIGNANT.png	1	LOBULATED	CIRCUMSCRIBED	5	5	MALIGNANT
P_00739_LEFT_CC_1_BENIGN.png	2	LOBULATED	CIRCUMSCRIBED	3	3	BENIGN
P_00742_LEFT_CC_1_BENIGN.png	2	LOBULATED	CIRCUMSCRIBED	3	4	BENIGN
P_00742_LEFT_MLO_1_BENIGN.png	2	LOBULATED	CIRCUMSCRIBED	3	4	BENIGN
P_00746_LEFT_CC_1_MALIGNANT.png	3	IRREGULAR-ARCHITECTURAL_DISTORTION	SPICULATED	4	4	MALIGNANT
P_00746_LEFT_MLO_1_MALIGNANT.png	3	IRREGULAR-ARCHITECTURAL_DISTORTION	SPICULATED	4	4	MALIGNANT
P_00747_LEFT_CC_1_BENIGN_WITHOUT_CALLBACK.png	3	ROUND	ILL_DEFINED	3	3	BENIGN_WITHOUT_CALLBACK
P_00747_LEFT_MLO_1_BENIGN_WITHOUT_CALLBACK.png	3	OVAL	ILL_DEFINED	3	3	BENIGN_WITHOUT_CALLBACK
P_00753_RIGHT_CC_1_MALIGNANT.png	2	LOBULATED	SPICULATED	5	5	MALIGNANT
P_00753_RIGHT_MLO_1_MALIGNANT.png	2	ROUND	SPICULATED	5	5	MALIGNANT
P_00754_LEFT_CC_1_BENIGN.png	2	IRREGULAR	ILL_DEFINED	4	3	BENIGN
P_00754_LEFT_MLO_1_BENIGN.png	2	IRREGULAR	ILL_DEFINED	4	3	BENIGN
P_00764_RIGHT_CC_1_BENIGN.png	2	OVAL	CIRCUMSCRIBED	3	3	BENIGN
P_00764_RIGHT_MLO_1_BENIGN.png	2	OVAL	CIRCUMSCRIBED	3	3	BENIGN
P_00770_RIGHT_CC_1_MALIGNANT.png	2	LOBULATED	ILL_DEFINED	4	3	MALIGNANT
P_00775_LEFT_CC_1_BENIGN_WITHOUT_CALLBACK.png	2	ASYMMETRIC_BREAST_TISSUE	N/A	3	5	BENIGN_WITHOUT_CALLBACK
P_00775_LEFT_MLO_1_BENIGN_WITHOUT_CALLBACK.png	2	ASYMMETRIC_BREAST_TISSUE	N/A	3	5	BENIGN_WITHOUT_CALLBACK
P_00776_RIGHT_MLO_1_MALIGNANT.png	3	IRREGULAR	SPICULATED	4	3	MALIGNANT
P_00778_RIGHT_CC_1_BENIGN.png	3	ARCHITECTURAL_DISTORTION	N/A	2	3	BENIGN
P_00778_RIGHT_CC_2_BENIGN.png	3	ARCHITECTURAL_DISTORTION	N/A	2	3	BENIGN
P_00778_RIGHT_MLO_1_BENIGN.png	3	ARCHITECTURAL_DISTORTION	N/A	2	3	BENIGN
P_00778_RIGHT_MLO_2_BENIGN.png	3	ARCHITECTURAL_DISTORTION	N/A	2	3	BENIGN
P_00779_LEFT_CC_1_MALIGNANT.png	1	IRREGULAR	ILL_DEFINED	5	5	MALIGNANT
P_00779_LEFT_MLO_1_MALIGNANT.png	1	IRREGULAR	SPICULATED	5	5	MALIGNANT
P_00781_RIGHT_CC_1_BENIGN.png	2	OVAL	CIRCUMSCRIBED	3	5	BENIGN
P_00781_RIGHT_MLO_1_BENIGN.png	2	OVAL	CIRCUMSCRIBED	3	5	BENIGN
P_00782_RIGHT_CC_1_MALIGNANT.png	2	IRREGULAR	ILL_DEFINED	4	5	MALIGNANT
P_00794_LEFT_CC_1_BENIGN.png	1	LOBULATED	CIRCUMSCRIBED	0	5	BENIGN
P_00794_LEFT_MLO_1_BENIGN.png	1	LOBULATED	CIRCUMSCRIBED	0	5	BENIGN
P_00797_LEFT_CC_1_BENIGN.png	2	OVAL	CIRCUMSCRIBED	3	5	BENIGN
P_00797_LEFT_CC_2_MALIGNANT.png	2	IRREGULAR	SPICULATED	5	5	MALIGNANT
P_00797_LEFT_MLO_1_BENIGN.png	2	OVAL	CIRCUMSCRIBED	3	5	BENIGN
P_00797_LEFT_MLO_2_MALIGNANT.png	2	IRREGULAR	SPICULATED	5	5	MALIGNANT
P_00797_RIGHT_CC_1_BENIGN.png	2	OVAL	CIRCUMSCRIBED	3	5	BENIGN
P_00797_RIGHT_MLO_1_BENIGN.png	2	OVAL	CIRCUMSCRIBED	3	5	BENIGN
P_00798_RIGHT_CC_1_BENIGN.png	3	IRREGULAR-FOCAL_ASYMMETRIC_DENSITY	ILL_DEFINED	3	4	BENIGN
P_00798_RIGHT_MLO_1_BENIGN.png	3	IRREGULAR-FOCAL_ASYMMETRIC_DENSITY	ILL_DEFINED	3	2	BENIGN
P_00801_LEFT_CC_1_MALIGNANT.png	2	IRREGULAR	SPICULATED	5	1	MALIGNANT
P_00801_LEFT_MLO_1_MALIGNANT.png	2	IRREGULAR	SPICULATED	5	1	MALIGNANT
P_00802_LEFT_CC_1_MALIGNANT.png	2	IRREGULAR	SPICULATED	5	5	MALIGNANT
P_00802_LEFT_MLO_1_MALIGNANT.png	2	IRREGULAR	SPICULATED	5	5	MALIGNANT
P_00802_LEFT_MLO_2_MALIGNANT.png	2	IRREGULAR	SPICULATED	5	5	MALIGNANT
P_00802_LEFT_MLO_3_MALIGNANT.png	2	IRREGULAR	SPICULATED	5	5	MALIGNANT
P_00803_LEFT_CC_1_MALIGNANT.png	4	ROUND	ILL_DEFINED	4	3	MALIGNANT
P_00814_LEFT_CC_1_BENIGN.png	3	ROUND	ILL_DEFINED	4	4	BENIGN
P_00815_LEFT_CC_1_MALIGNANT.png	3	ARCHITECTURAL_DISTORTION	SPICULATED	5	2	MALIGNANT
P_00815_LEFT_MLO_1_MALIGNANT.png	3	ARCHITECTURAL_DISTORTION	SPICULATED	5	2	MALIGNANT
P_00816_RIGHT_CC_1_BENIGN.png	2	FOCAL_ASYMMETRIC_DENSITY	ILL_DEFINED	4	1	BENIGN
P_00816_RIGHT_MLO_1_BENIGN.png	2	FOCAL_ASYMMETRIC_DENSITY	ILL_DEFINED	4	1	BENIGN
P_00818_RIGHT_CC_1_MALIGNANT.png	3	IRREGULAR	SPICULATED	5	5	MALIGNANT
P_00818_RIGHT_MLO_1_MALIGNANT.png	3	IRREGULAR	SPICULATED	5	5	MALIGNANT
P_00828_LEFT_CC_1_MALIGNANT.png	3	IRREGULAR	SPICULATED	5	5	MALIGNANT
P_00829_LEFT_CC_1_BENIGN.png	4	OVAL	CIRCUMSCRIBED	3	3	BENIGN
P_00829_LEFT_MLO_1_BENIGN.png	4	OVAL	CIRCUMSCRIBED	3	3	BENIGN
P_00831_RIGHT_MLO_1_MALIGNANT.png	4	IRREGULAR	SPICULATED	5	2	MALIGNANT
P_00836_LEFT_CC_1_MALIGNANT.png	2	IRREGULAR	SPICULATED	5	5	MALIGNANT
P_00836_LEFT_MLO_1_MALIGNANT.png	2	IRREGULAR	SPICULATED	5	5	MALIGNANT
P_00841_RIGHT_MLO_1_BENIGN.png	2	OVAL	CIRCUMSCRIBED	3	4	BENIGN
P_00847_LEFT_MLO_1_BENIGN.png	4	ARCHITECTURAL_DISTORTION	N/A	2	4	BENIGN
P_00848_LEFT_MLO_1_MALIGNANT.png	3	ARCHITECTURAL_DISTORTION	ILL_DEFINED-SPICULATED	4	3	MALIGNANT
P_00853_RIGHT_CC_1_MALIGNANT.png	3	LOBULATED	ILL_DEFINED	4	1	MALIGNANT
P_00865_RIGHT_MLO_1_MALIGNANT.png	2	OVAL	ILL_DEFINED	4	4	MALIGNANT
P_00865_RIGHT_MLO_2_MALIGNANT.png	2	OVAL	ILL_DEFINED	4	4	MALIGNANT
P_00869_LEFT_CC_1_BENIGN.png	1	LOBULATED	CIRCUMSCRIBED	3	4	BENIGN
P_00869_LEFT_MLO_1_BENIGN.png	1	LOBULATED	CIRCUMSCRIBED	3	5	BENIGN
P_00870_LEFT_CC_1_MALIGNANT.png	3	LOBULATED	SPICULATED	5	5	MALIGNANT
P_00870_LEFT_MLO_1_MALIGNANT.png	3	LOBULATED	SPICULATED	5	5	MALIGNANT
P_00871_LEFT_CC_1_MALIGNANT.png	2	IRREGULAR	ILL_DEFINED	4	3	MALIGNANT
P_00871_LEFT_MLO_1_MALIGNANT.png	2	ROUND	ILL_DEFINED	4	5	MALIGNANT
P_00881_LEFT_CC_1_MALIGNANT.png	2	IRREGULAR	ILL_DEFINED	4	2	MALIGNANT
P_00881_LEFT_MLO_1_MALIGNANT.png	2	IRREGULAR	ILL_DEFINED	4	2	MALIGNANT
P_00884_LEFT_MLO_1_BENIGN_WITHOUT_CALLBACK.png	3	IRREGULAR	SPICULATED	4	5	BENIGN_WITHOUT_CALLBACK
P_00886_LEFT_CC_1_MALIGNANT.png	3	IRREGULAR	ILL_DEFINED	5	4	MALIGNANT
P_00886_LEFT_MLO_1_MALIGNANT.png	3	ROUND	SPICULATED	5	5	MALIGNANT
P_00891_RIGHT_CC_1_MALIGNANT.png	1	IRREGULAR	SPICULATED	5	5	MALIGNANT
P_00891_RIGHT_MLO_1_MALIGNANT.png	1	IRREGULAR	SPICULATED	5	5	MALIGNANT
P_00892_LEFT_CC_1_MALIGNANT.png	3	IRREGULAR	SPICULATED	4	4	MALIGNANT
P_00892_LEFT_MLO_1_MALIGNANT.png	3	IRREGULAR	SPICULATED	5	5	MALIGNANT
P_00894_RIGHT_MLO_1_BENIGN.png	2	LOBULATED	CIRCUMSCRIBED	3	1	BENIGN
P_00898_LEFT_CC_1_MALIGNANT.png	2	IRREGULAR	ILL_DEFINED	4	4	MALIGNANT
P_00901_RIGHT_CC_1_MALIGNANT.png	2	IRREGULAR	SPICULATED	5	3	MALIGNANT
P_00901_RIGHT_MLO_1_MALIGNANT.png	2	IRREGULAR	SPICULATED	5	3	MALIGNANT
P_00902_LEFT_CC_1_MALIGNANT.png	3	IRREGULAR	ILL_DEFINED	4	3	MALIGNANT
P_00902_LEFT_MLO_1_MALIGNANT.png	3	ARCHITECTURAL_DISTORTION	N/A	4	1	MALIGNANT
P_00903_LEFT_MLO_1_MALIGNANT.png	4	IRREGULAR	SPICULATED	5	4	MALIGNANT
P_00911_LEFT_CC_1_BENIGN.png	3	ARCHITECTURAL_DISTORTION	ILL_DEFINED	4	3	BENIGN
P_00915_RIGHT_CC_1_MALIGNANT.png	3	LOBULATED	CIRCUMSCRIBED	0	4	MALIGNANT
P_00915_RIGHT_MLO_1_MALIGNANT.png	3	LOBULATED	CIRCUMSCRIBED	0	4	MALIGNANT
P_00920_RIGHT_CC_1_BENIGN.png	3	OVAL	CIRCUMSCRIBED	4	5	BENIGN
P_00921_RIGHT_CC_1_MALIGNANT.png	3	IRREGULAR	SPICULATED	5	4	MALIGNANT
P_00929_LEFT_CC_1_MALIGNANT.png	2	IRREGULAR	SPICULATED	5	5	MALIGNANT
P_00929_LEFT_MLO_1_MALIGNANT.png	2	IRREGULAR	SPICULATED	5	4	MALIGNANT
P_00931_LEFT_CC_1_MALIGNANT.png	2	IRREGULAR	ILL_DEFINED	4	3	MALIGNANT
P_00931_LEFT_MLO_1_MALIGNANT.png	2	IRREGULAR	ILL_DEFINED	4	3	MALIGNANT
P_00941_LEFT_MLO_1_BENIGN.png	2	ROUND	CIRCUMSCRIBED	3	4	BENIGN
P_00950_LEFT_CC_1_MALIGNANT.png	3	IRREGULAR	SPICULATED	5	5	MALIGNANT
P_00952_RIGHT_CC_1_BENIGN_WITHOUT_CALLBACK.png	2	ASYMMETRIC_BREAST_TISSUE	ILL_DEFINED	3	5	BENIGN_WITHOUT_CALLBACK
P_00952_RIGHT_MLO_1_BENIGN_WITHOUT_CALLBACK.png	2	IRREGULAR	ILL_DEFINED	3	5	BENIGN_WITHOUT_CALLBACK
P_00959_RIGHT_MLO_1_MALIGNANT.png	2	ROUND	SPICULATED	5	5	MALIGNANT
P_00963_LEFT_CC_1_BENIGN.png	1	FOCAL_ASYMMETRIC_DENSITY	ILL_DEFINED	3	5	BENIGN
P_00963_LEFT_MLO_1_BENIGN.png	1	FOCAL_ASYMMETRIC_DENSITY	ILL_DEFINED	3	5	BENIGN
P_00968_LEFT_CC_1_MALIGNANT.png	2	IRREGULAR	SPICULATED	4	5	MALIGNANT
P_00968_LEFT_MLO_1_MALIGNANT.png	2	LOBULATED	ILL_DEFINED	4	3	MALIGNANT
P_00970_LEFT_MLO_1_BENIGN_WITHOUT_CALLBACK.png	2	ROUND	CIRCUMSCRIBED	2	4	BENIGN_WITHOUT_CALLBACK
P_00972_LEFT_CC_1_MALIGNANT.png	1	LOBULATED	ILL_DEFINED	4	4	MALIGNANT
P_00972_LEFT_MLO_1_MALIGNANT.png	1	LOBULATED	ILL_DEFINED	4	4	MALIGNANT
P_00982_RIGHT_CC_1_BENIGN.png	2	OVAL	CIRCUMSCRIBED	3	4	BENIGN
P_00982_RIGHT_MLO_1_BENIGN.png	2	OVAL	CIRCUMSCRIBED	3	4	BENIGN
P_00984_RIGHT_CC_1_MALIGNANT.png	1	LOBULATED	CIRCUMSCRIBED	5	5	MALIGNANT
P_00984_RIGHT_MLO_1_MALIGNANT.png	1	LOBULATED	CIRCUMSCRIBED	5	5	MALIGNANT
P_00990_RIGHT_CC_1_MALIGNANT.png	2	ASYMMETRIC_BREAST_TISSUE	ILL_DEFINED	5	5	MALIGNANT
P_00990_RIGHT_MLO_1_MALIGNANT.png	2	ASYMMETRIC_BREAST_TISSUE	ILL_DEFINED	5	5	MALIGNANT
P_00995_LEFT_CC_1_MALIGNANT.png	2	IRREGULAR	SPICULATED	5	5	MALIGNANT
P_00995_LEFT_MLO_1_MALIGNANT.png	2	IRREGULAR	SPICULATED	5	5	MALIGNANT
P_00996_RIGHT_CC_1_BENIGN.png	4	OVAL	ILL_DEFINED	4	3	BENIGN
P_00997_LEFT_MLO_1_MALIGNANT.png	2	IRREGULAR	SPICULATED	5	5	MALIGNANT
P_00999_LEFT_CC_1_MALIGNANT.png	2	ROUND	SPICULATED	5	5	MALIGNANT
P_00999_LEFT_MLO_1_MALIGNANT.png	2	ROUND	SPICULATED	5	5	MALIGNANT
P_01000_RIGHT_CC_1_MALIGNANT.png	2	IRREGULAR	SPICULATED	5	5	MALIGNANT
P_01000_RIGHT_MLO_1_MALIGNANT.png	2	LOBULATED	SPICULATED	5	5	MALIGNANT
P_01008_RIGHT_CC_1_MALIGNANT.png	3	IRREGULAR	SPICULATED	5	5	MALIGNANT
P_01008_RIGHT_MLO_1_MALIGNANT.png	3	IRREGULAR	SPICULATED	5	5	MALIGNANT
P_01018_RIGHT_MLO_1_BENIGN_WITHOUT_CALLBACK.png	4	OVAL	CIRCUMSCRIBED	3	4	BENIGN_WITHOUT_CALLBACK
P_01031_LEFT_CC_1_MALIGNANT.png	2	ARCHITECTURAL_DISTORTION	SPICULATED	5	5	MALIGNANT
P_01034_RIGHT_CC_1_MALIGNANT.png	2	IRREGULAR	SPICULATED	5	5	MALIGNANT
P_01035_RIGHT_CC_1_MALIGNANT.png	3	IRREGULAR	ILL_DEFINED	4	4	MALIGNANT
P_01035_RIGHT_MLO_1_MALIGNANT.png	3	IRREGULAR	ILL_DEFINED	4	2	MALIGNANT
P_01036_RIGHT_MLO_1_BENIGN_WITHOUT_CALLBACK.png	2	ASYMMETRIC_BREAST_TISSUE	OBSCURED	4	1	BENIGN_WITHOUT_CALLBACK
P_01039_LEFT_CC_1_MALIGNANT.png	1	OVAL	SPICULATED	5	5	MALIGNANT
P_01039_RIGHT_CC_1_BENIGN.png	1	ROUND	CIRCUMSCRIBED	2	5	BENIGN
P_01039_RIGHT_CC_2_BENIGN.png	1	ROUND	CIRCUMSCRIBED	2	5	BENIGN
P_01039_RIGHT_CC_3_BENIGN.png	1	ROUND	CIRCUMSCRIBED	2	5	BENIGN
P_01039_RIGHT_CC_4_BENIGN.png	1	ROUND	CIRCUMSCRIBED	2	5	BENIGN
P_01039_RIGHT_CC_6_BENIGN.png	1	ROUND	CIRCUMSCRIBED	2	5	BENIGN
P_01039_RIGHT_MLO_1_BENIGN.png	1	ROUND	CIRCUMSCRIBED	2	5	BENIGN
P_01039_RIGHT_MLO_2_BENIGN.png	1	ROUND	CIRCUMSCRIBED	2	5	BENIGN
P_01039_RIGHT_MLO_3_BENIGN.png	1	ROUND	CIRCUMSCRIBED	2	5	BENIGN
P_01039_RIGHT_MLO_4_BENIGN.png	1	ROUND	CIRCUMSCRIBED	2	5	BENIGN
P_01039_RIGHT_MLO_5_BENIGN.png	1	ROUND	CIRCUMSCRIBED	2	5	BENIGN
P_01039_RIGHT_MLO_6_BENIGN.png	1	ROUND	CIRCUMSCRIBED	2	5	BENIGN
P_01047_LEFT_CC_1_MALIGNANT.png	3	LOBULATED	CIRCUMSCRIBED	4	3	MALIGNANT
P_01047_LEFT_MLO_1_MALIGNANT.png	3	LOBULATED	CIRCUMSCRIBED	4	3	MALIGNANT
P_01051_RIGHT_CC_1_BENIGN.png	3	ROUND	CIRCUMSCRIBED	3	4	BENIGN
P_01051_RIGHT_MLO_1_BENIGN.png	3	LOBULATED	CIRCUMSCRIBED	3	4	BENIGN
P_01052_LEFT_CC_1_BENIGN.png	2	IRREGULAR	ILL_DEFINED	4	3	BENIGN
P_01052_LEFT_MLO_1_BENIGN.png	2	IRREGULAR	ILL_DEFINED	4	5	BENIGN
P_01054_RIGHT_MLO_1_MALIGNANT.png	1	IRREGULAR	ILL_DEFINED	4	5	MALIGNANT
P_01057_RIGHT_CC_1_MALIGNANT.png	2	ROUND	ILL_DEFINED	5	5	MALIGNANT
P_01057_RIGHT_MLO_1_MALIGNANT.png	2	ROUND	ILL_DEFINED	5	5	MALIGNANT
P_01062_RIGHT_CC_1_BENIGN.png	3	ROUND	CIRCUMSCRIBED	3	4	BENIGN
P_01070_LEFT_CC_1_MALIGNANT.png	1	IRREGULAR	ILL_DEFINED	4	4	MALIGNANT
P_01070_LEFT_MLO_1_MALIGNANT.png	1	IRREGULAR	ILL_DEFINED	4	4	MALIGNANT
P_01071_LEFT_CC_1_MALIGNANT.png	1	IRREGULAR	SPICULATED	5	5	MALIGNANT
P_01071_LEFT_MLO_1_MALIGNANT.png	1	IRREGULAR	SPICULATED	5	5	MALIGNANT
P_01079_RIGHT_MLO_1_MALIGNANT.png	2	IRREGULAR	SPICULATED	5	4	MALIGNANT
P_01082_RIGHT_MLO_1_BENIGN.png	1	OVAL	CIRCUMSCRIBED	4	5	BENIGN
P_01083_RIGHT_MLO_1_MALIGNANT.png	3	ROUND	CIRCUMSCRIBED	5	5	MALIGNANT
P_01086_LEFT_MLO_1_MALIGNANT.png	3	IRREGULAR	ILL_DEFINED	4	2	MALIGNANT
P_01088_LEFT_CC_1_MALIGNANT.png	2	LOBULATED	ILL_DEFINED	5	4	MALIGNANT
P_01103_RIGHT_CC_1_BENIGN.png	1	OVAL	CIRCUMSCRIBED	4	5	BENIGN
P_01103_RIGHT_MLO_1_BENIGN.png	1	OVAL	CIRCUMSCRIBED	4	5	BENIGN
P_01109_LEFT_MLO_1_MALIGNANT.png	3	LOBULATED	CIRCUMSCRIBED	4	5	MALIGNANT
P_01112_LEFT_CC_1_BENIGN.png	2	ARCHITECTURAL_DISTORTION	SPICULATED	4	5	BENIGN
P_01112_LEFT_MLO_1_BENIGN.png	2	ARCHITECTURAL_DISTORTION	SPICULATED	4	3	BENIGN
P_01118_RIGHT_CC_1_BENIGN.png	2	OVAL	ILL_DEFINED	4	4	BENIGN
P_01118_RIGHT_MLO_1_BENIGN.png	2	OVAL	ILL_DEFINED	4	4	BENIGN
P_01120_LEFT_CC_1_MALIGNANT.png	3	IRREGULAR	SPICULATED	5	4	MALIGNANT
P_01120_LEFT_MLO_1_MALIGNANT.png	3	IRREGULAR	SPICULATED	5	4	MALIGNANT
P_01123_LEFT_CC_1_BENIGN.png	2	LOBULATED	CIRCUMSCRIBED	4	3	BENIGN
P_01130_RIGHT_CC_1_MALIGNANT.png	2	IRREGULAR	SPICULATED	4	5	MALIGNANT
P_01130_RIGHT_MLO_1_MALIGNANT.png	2	IRREGULAR-ARCHITECTURAL_DISTORTION	SPICULATED	4	5	MALIGNANT
P_01131_LEFT_CC_1_BENIGN.png	3	LOBULATED	CIRCUMSCRIBED	0	5	BENIGN
P_01131_LEFT_MLO_1_BENIGN.png	3	LOBULATED	CIRCUMSCRIBED	0	5	BENIGN
P_01133_RIGHT_CC_1_BENIGN_WITHOUT_CALLBACK.png	2	ARCHITECTURAL_DISTORTION	N/A	4	4	BENIGN_WITHOUT_CALLBACK
P_01134_RIGHT_CC_1_MALIGNANT.png	2	IRREGULAR	SPICULATED	5	5	MALIGNANT
P_01134_RIGHT_MLO_1_MALIGNANT.png	2	IRREGULAR	SPICULATED	5	5	MALIGNANT
P_01138_RIGHT_CC_1_MALIGNANT.png	1	IRREGULAR-ARCHITECTURAL_DISTORTION	SPICULATED	4	5	MALIGNANT
P_01138_RIGHT_MLO_1_MALIGNANT.png	1	IRREGULAR	SPICULATED	4	5	MALIGNANT
P_01142_RIGHT_CC_1_BENIGN_WITHOUT_CALLBACK.png	2	IRREGULAR	SPICULATED	3	5	BENIGN_WITHOUT_CALLBACK
P_01144_LEFT_CC_1_MALIGNANT.png	2	OVAL	SPICULATED	5	5	MALIGNANT
P_01146_LEFT_CC_1_BENIGN.png	3	LOBULATED	CIRCUMSCRIBED	4	2	BENIGN
P_01149_RIGHT_CC_1_MALIGNANT.png	2	IRREGULAR	ILL_DEFINED	3	1	MALIGNANT
P_01149_RIGHT_MLO_1_MALIGNANT.png	2	ARCHITECTURAL_DISTORTION	ILL_DEFINED	4	4	MALIGNANT
P_01150_LEFT_MLO_1_BENIGN.png	2	LOBULATED	CIRCUMSCRIBED	4	3	BENIGN
P_01152_RIGHT_CC_1_BENIGN.png	2	LOBULATED	CIRCUMSCRIBED	3	5	BENIGN
P_01152_RIGHT_MLO_1_BENIGN.png	2	LOBULATED	CIRCUMSCRIBED	3	5	BENIGN
P_01155_RIGHT_CC_1_MALIGNANT.png	2	OVAL	ILL_DEFINED	4	1	MALIGNANT
P_01162_LEFT_CC_1_BENIGN.png	3	ROUND	CIRCUMSCRIBED	4	4	BENIGN
P_01162_LEFT_MLO_1_BENIGN.png	3	ROUND	CIRCUMSCRIBED	4	4	BENIGN
P_01163_LEFT_CC_1_MALIGNANT.png	2	OVAL	SPICULATED	4	5	MALIGNANT
P_01163_LEFT_MLO_1_MALIGNANT.png	2	OVAL	SPICULATED	4	5	MALIGNANT
P_01165_LEFT_CC_1_BENIGN_WITHOUT_CALLBACK.png	4	ARCHITECTURAL_DISTORTION	SPICULATED	2	5	BENIGN_WITHOUT_CALLBACK
P_01165_LEFT_MLO_1_BENIGN_WITHOUT_CALLBACK.png	4	ARCHITECTURAL_DISTORTION	SPICULATED	2	5	BENIGN_WITHOUT_CALLBACK
P_01165_RIGHT_CC_1_MALIGNANT.png	4	ARCHITECTURAL_DISTORTION	SPICULATED	4	2	MALIGNANT
P_01171_LEFT_CC_1_BENIGN.png	2	LOBULATED	CIRCUMSCRIBED	4	5	BENIGN
P_01171_LEFT_MLO_1_BENIGN.png	2	LOBULATED	CIRCUMSCRIBED	4	5	BENIGN
P_01173_RIGHT_CC_1_MALIGNANT.png	3	ARCHITECTURAL_DISTORTION	SPICULATED	5	1	MALIGNANT
P_01173_RIGHT_MLO_1_MALIGNANT.png	3	ARCHITECTURAL_DISTORTION	SPICULATED	5	1	MALIGNANT
P_01175_LEFT_MLO_1_BENIGN_WITHOUT_CALLBACK.png	1	OVAL	CIRCUMSCRIBED	3	5	BENIGN_WITHOUT_CALLBACK
P_01175_RIGHT_CC_1_BENIGN_WITHOUT_CALLBACK.png	1	LOBULATED	CIRCUMSCRIBED	3	5	BENIGN_WITHOUT_CALLBACK
P_01175_RIGHT_MLO_1_BENIGN_WITHOUT_CALLBACK.png	1	LOBULATED	CIRCUMSCRIBED	3	4	BENIGN_WITHOUT_CALLBACK
P_01178_RIGHT_CC_1_BENIGN.png	3	OVAL	ILL_DEFINED	4	3	BENIGN
P_01178_RIGHT_MLO_1_BENIGN.png	3	OVAL	CIRCUMSCRIBED	4	4	BENIGN
P_01179_LEFT_CC_1_MALIGNANT.png	3	IRREGULAR	ILL_DEFINED	4	4	MALIGNANT
P_01179_LEFT_MLO_1_MALIGNANT.png	3	IRREGULAR	ILL_DEFINED	4	4	MALIGNANT
P_01181_LEFT_MLO_1_BENIGN.png	2	OVAL	ILL_DEFINED	4	4	BENIGN
P_01185_RIGHT_CC_1_BENIGN_WITHOUT_CALLBACK.png	2	ASYMMETRIC_BREAST_TISSUE	N/A	2	4	BENIGN_WITHOUT_CALLBACK
P_01185_RIGHT_MLO_1_BENIGN_WITHOUT_CALLBACK.png	2	ASYMMETRIC_BREAST_TISSUE	N/A	2	4	BENIGN_WITHOUT_CALLBACK
P_01189_LEFT_CC_1_MALIGNANT.png	1	IRREGULAR	SPICULATED	5	4	MALIGNANT
P_01189_LEFT_MLO_1_MALIGNANT.png	1	IRREGULAR	SPICULATED	5	5	MALIGNANT
P_01190_LEFT_CC_1_MALIGNANT.png	2	IRREGULAR	ILL_DEFINED	5	5	MALIGNANT
P_01190_LEFT_MLO_1_MALIGNANT.png	2	IRREGULAR	ILL_DEFINED	5	5	MALIGNANT
P_01203_RIGHT_CC_1_BENIGN.png	2	ROUND	CIRCUMSCRIBED	3	5	BENIGN
P_01206_RIGHT_CC_1_MALIGNANT.png	2	ARCHITECTURAL_DISTORTION	SPICULATED	4	3	MALIGNANT
P_01206_RIGHT_MLO_1_MALIGNANT.png	2	ARCHITECTURAL_DISTORTION	SPICULATED	4	3	MALIGNANT
P_01212_RIGHT_CC_1_BENIGN.png	3	LOBULATED	ILL_DEFINED	4	2	BENIGN
P_01212_RIGHT_MLO_1_BENIGN.png	3	LOBULATED	ILL_DEFINED	4	2	BENIGN
P_01215_RIGHT_CC_1_BENIGN.png	3	OVAL	CIRCUMSCRIBED	4	3	BENIGN
P_01215_RIGHT_MLO_1_BENIGN.png	3	OVAL	CIRCUMSCRIBED	4	3	BENIGN
P_01216_RIGHT_MLO_1_BENIGN.png	1	OVAL	CIRCUMSCRIBED	3	5	BENIGN
P_01218_RIGHT_CC_2_MALIGNANT.png	2	IRREGULAR-ARCHITECTURAL_DISTORTION	SPICULATED	5	5	MALIGNANT
P_01218_RIGHT_MLO_2_MALIGNANT.png	2	IRREGULAR-ARCHITECTURAL_DISTORTION	SPICULATED	5	5	MALIGNANT
P_01221_LEFT_CC_1_MALIGNANT.png	3	ASYMMETRIC_BREAST_TISSUE	ILL_DEFINED	5	2	MALIGNANT
P_01221_LEFT_MLO_1_MALIGNANT.png	3	ARCHITECTURAL_DISTORTION	ILL_DEFINED	5	4	MALIGNANT
P_01222_LEFT_MLO_1_MALIGNANT.png	3	ROUND	ILL_DEFINED	4	5	MALIGNANT
P_01230_LEFT_MLO_1_MALIGNANT.png	1	IRREGULAR	ILL_DEFINED	4	2	MALIGNANT
P_01231_LEFT_CC_1_BENIGN_WITHOUT_CALLBACK.png	1	ASYMMETRIC_BREAST_TISSUE	N/A	3	4	BENIGN_WITHOUT_CALLBACK
P_01231_LEFT_MLO_1_BENIGN_WITHOUT_CALLBACK.png	1	OVAL	ILL_DEFINED	3	5	BENIGN_WITHOUT_CALLBACK
P_01232_RIGHT_CC_1_MALIGNANT.png	2	IRREGULAR	SPICULATED	5	5	MALIGNANT
P_01232_RIGHT_MLO_1_MALIGNANT.png	2	ARCHITECTURAL_DISTORTION	ILL_DEFINED	5	4	MALIGNANT
P_01237_RIGHT_MLO_1_BENIGN.png	2	ROUND	CIRCUMSCRIBED	3	4	BENIGN
P_01248_LEFT_MLO_1_MALIGNANT.png	1	LOBULATED	ILL_DEFINED	5	5	MALIGNANT
P_01250_RIGHT_CC_1_BENIGN.png	2	ARCHITECTURAL_DISTORTION	SPICULATED	2	5	BENIGN
P_01250_RIGHT_MLO_1_BENIGN.png	2	ARCHITECTURAL_DISTORTION	SPICULATED	2	5	BENIGN
P_01258_LEFT_CC_1_MALIGNANT.png	1	IRREGULAR	ILL_DEFINED	4	3	MALIGNANT
P_01260_LEFT_MLO_1_MALIGNANT.png	2	IRREGULAR	SPICULATED	4	4	MALIGNANT
P_01264_LEFT_MLO_1_BENIGN.png	4	LOBULATED	CIRCUMSCRIBED	4	4	BENIGN
P_01265_RIGHT_CC_1_BENIGN.png	2	OVAL	CIRCUMSCRIBED	3	5	BENIGN
P_01265_RIGHT_MLO_1_BENIGN.png	2	OVAL	CIRCUMSCRIBED	3	4	BENIGN
P_01267_RIGHT_MLO_1_BENIGN.png	2	OVAL	ILL_DEFINED	4	4	BENIGN
P_01270_LEFT_CC_1_BENIGN.png	1	OVAL	CIRCUMSCRIBED	2	5	BENIGN
P_01270_LEFT_MLO_1_BENIGN.png	1	OVAL	CIRCUMSCRIBED	2	5	BENIGN
P_01270_RIGHT_CC_1_MALIGNANT.png	1	LOBULATED	CIRCUMSCRIBED	5	5	MALIGNANT
P_01270_RIGHT_MLO_1_MALIGNANT.png	1	LOBULATED	CIRCUMSCRIBED	5	5	MALIGNANT
P_01270_RIGHT_MLO_2_MALIGNANT.png	1	LOBULATED	CIRCUMSCRIBED	5	5	MALIGNANT
P_01271_RIGHT_CC_1_BENIGN.png	3	IRREGULAR	ILL_DEFINED	4	2	BENIGN
P_01271_RIGHT_MLO_1_BENIGN.png	3	IRREGULAR	ILL_DEFINED	4	2	BENIGN
P_01273_RIGHT_CC_1_BENIGN.png	2	LOBULATED	CIRCUMSCRIBED	3	5	BENIGN
P_01273_RIGHT_CC_2_BENIGN.png	2	OVAL	CIRCUMSCRIBED	3	5	BENIGN
P_01273_RIGHT_CC_3_BENIGN.png	2	ROUND	CIRCUMSCRIBED	3	5	BENIGN
P_01273_RIGHT_MLO_1_BENIGN.png	2	LOBULATED	CIRCUMSCRIBED	3	5	BENIGN
P_01273_RIGHT_MLO_2_BENIGN.png	2	ROUND	CIRCUMSCRIBED	3	5	BENIGN
P_01274_RIGHT_MLO_1_BENIGN_WITHOUT_CALLBACK.png	2	LOBULATED-LYMPH_NODE	CIRCUMSCRIBED	2	3	BENIGN_WITHOUT_CALLBACK
P_01279_LEFT_CC_1_BENIGN.png	2	IRREGULAR	ILL_DEFINED	4	5	BENIGN
P_01281_RIGHT_MLO_1_MALIGNANT.png	2	FOCAL_ASYMMETRIC_DENSITY	ILL_DEFINED	4	2	MALIGNANT
P_01283_RIGHT_MLO_1_BENIGN.png	3	OVAL	ILL_DEFINED	4	3	BENIGN
P_01290_RIGHT_CC_1_MALIGNANT.png	2	IRREGULAR-ARCHITECTURAL_DISTORTION	SPICULATED	5	5	MALIGNANT
P_01297_LEFT_CC_1_BENIGN.png	4	ROUND	CIRCUMSCRIBED	3	3	BENIGN
P_01297_LEFT_MLO_1_BENIGN.png	4	ROUND	CIRCUMSCRIBED	3	3	BENIGN
P_01299_LEFT_MLO_1_BENIGN.png	4	IRREGULAR	ILL_DEFINED	4	3	BENIGN
P_01301_RIGHT_CC_1_BENIGN.png	4	IRREGULAR	ILL_DEFINED	4	3	BENIGN
P_01301_RIGHT_MLO_1_BENIGN.png	4	IRREGULAR	ILL_DEFINED	4	3	BENIGN
P_01304_RIGHT_CC_1_MALIGNANT.png	3	IRREGULAR-ARCHITECTURAL_DISTORTION	SPICULATED	4	2	MALIGNANT
P_01305_LEFT_CC_1_BENIGN.png	3	ROUND	CIRCUMSCRIBED	4	4	BENIGN
P_01305_LEFT_MLO_1_BENIGN.png	3	OVAL	CIRCUMSCRIBED	4	4	BENIGN
P_01312_LEFT_CC_1_MALIGNANT.png	4	IRREGULAR	SPICULATED	5	4	MALIGNANT
P_01317_RIGHT_MLO_1_BENIGN_WITHOUT_CALLBACK.png	3	IRREGULAR	SPICULATED	4	4	BENIGN_WITHOUT_CALLBACK
P_01324_LEFT_CC_1_MALIGNANT.png	3	ARCHITECTURAL_DISTORTION	N/A	0	5	MALIGNANT
P_01324_LEFT_MLO_1_MALIGNANT.png	3	ARCHITECTURAL_DISTORTION	N/A	0	5	MALIGNANT
P_01325_RIGHT_MLO_1_MALIGNANT.png	2	IRREGULAR	ILL_DEFINED	4	5	MALIGNANT
P_01326_LEFT_CC_1_MALIGNANT.png	2	IRREGULAR	ILL_DEFINED	5	5	MALIGNANT
P_01326_LEFT_MLO_1_MALIGNANT.png	2	IRREGULAR	ILL_DEFINED	5	5	MALIGNANT
P_01328_LEFT_MLO_1_MALIGNANT.png	2	IRREGULAR	ILL_DEFINED	4	3	MALIGNANT
P_01330_RIGHT_MLO_1_BENIGN_WITHOUT_CALLBACK.png	2	ARCHITECTURAL_DISTORTION	SPICULATED	4	5	BENIGN_WITHOUT_CALLBACK
P_01332_RIGHT_CC_1_BENIGN_WITHOUT_CALLBACK.png	2	OVAL-LYMPH_NODE	CIRCUMSCRIBED	2	4	BENIGN_WITHOUT_CALLBACK
P_01332_RIGHT_MLO_1_BENIGN_WITHOUT_CALLBACK.png	2	LOBULATED-LYMPH_NODE	CIRCUMSCRIBED	2	4	BENIGN_WITHOUT_CALLBACK
P_01340_LEFT_CC_1_BENIGN.png	2	OVAL	ILL_DEFINED	4	2	BENIGN
P_01343_LEFT_CC_1_MALIGNANT.png	2	IRREGULAR-ARCHITECTURAL_DISTORTION	SPICULATED	5	5	MALIGNANT
P_01343_LEFT_MLO_1_MALIGNANT.png	2	IRREGULAR-ARCHITECTURAL_DISTORTION	SPICULATED	5	5	MALIGNANT
P_01349_LEFT_MLO_1_BENIGN.png	3	OVAL	CIRCUMSCRIBED	4	4	BENIGN
P_01354_RIGHT_MLO_1_BENIGN.png	3	IRREGULAR	ILL_DEFINED	4	4	BENIGN
P_01355_LEFT_MLO_1_MALIGNANT.png	3	IRREGULAR	SPICULATED	5	3	MALIGNANT
P_01356_LEFT_CC_1_MALIGNANT.png	2	IRREGULAR	SPICULATED	5	5	MALIGNANT
P_01356_LEFT_MLO_1_MALIGNANT.png	2	IRREGULAR	SPICULATED	5	5	MALIGNANT
P_01357_LEFT_MLO_1_MALIGNANT.png	1	OVAL	SPICULATED	4	4	MALIGNANT
P_01360_LEFT_CC_1_MALIGNANT.png	3	ARCHITECTURAL_DISTORTION	SPICULATED	5	2	MALIGNANT
P_01360_LEFT_MLO_1_MALIGNANT.png	3	ARCHITECTURAL_DISTORTION	SPICULATED	5	2	MALIGNANT
P_01362_LEFT_MLO_1_BENIGN.png	3	LOBULATED	ILL_DEFINED	4	4	BENIGN
P_01367_LEFT_MLO_1_BENIGN.png	4	IRREGULAR	ILL_DEFINED	4	3	BENIGN
P_01371_RIGHT_CC_1_MALIGNANT.png	3	IRREGULAR	ILL_DEFINED	4	3	MALIGNANT
P_01371_RIGHT_MLO_1_MALIGNANT.png	3	IRREGULAR	ILL_DEFINED	4	3	MALIGNANT
P_01374_RIGHT_CC_1_MALIGNANT.png	1	ROUND	SPICULATED	5	5	MALIGNANT
P_01374_RIGHT_MLO_1_MALIGNANT.png	1	IRREGULAR	ILL_DEFINED	5	5	MALIGNANT
P_01379_LEFT_CC_1_MALIGNANT.png	4	IRREGULAR	SPICULATED	4	1	MALIGNANT
P_01379_LEFT_MLO_1_MALIGNANT.png	4	IRREGULAR	SPICULATED	4	1	MALIGNANT
P_01382_LEFT_CC_1_BENIGN.png	2	OVAL	ILL_DEFINED	3	3	BENIGN
P_01382_LEFT_MLO_1_BENIGN.png	2	OVAL	CIRCUMSCRIBED	3	5	BENIGN
P_01383_LEFT_CC_1_MALIGNANT.png	2	LOBULATED	ILL_DEFINED	4	1	MALIGNANT
P_01383_LEFT_MLO_1_MALIGNANT.png	2	LOBULATED	ILL_DEFINED	4	4	MALIGNANT
P_01386_LEFT_CC_1_BENIGN_WITHOUT_CALLBACK.png	1	ARCHITECTURAL_DISTORTION	N/A	3	5	BENIGN_WITHOUT_CALLBACK
P_01389_RIGHT_CC_1_BENIGN.png	2	OVAL	CIRCUMSCRIBED	3	4	BENIGN
P_01389_RIGHT_MLO_1_BENIGN.png	2	OVAL	CIRCUMSCRIBED	3	4	BENIGN
P_01394_LEFT_CC_1_MALIGNANT.png	2	ROUND	SPICULATED	5	5	MALIGNANT
P_01394_LEFT_CC_2_MALIGNANT.png	2	IRREGULAR	SPICULATED	5	5	MALIGNANT
P_01394_LEFT_MLO_1_MALIGNANT.png	2	ROUND	SPICULATED	5	5	MALIGNANT
P_01394_LEFT_MLO_2_MALIGNANT.png	2	IRREGULAR	SPICULATED	5	5	MALIGNANT
P_01394_RIGHT_CC_1_MALIGNANT.png	2	IRREGULAR	SPICULATED	5	5	MALIGNANT
P_01394_RIGHT_MLO_1_MALIGNANT.png	2	IRREGULAR	SPICULATED	5	5	MALIGNANT
P_01398_LEFT_CC_1_BENIGN_WITHOUT_CALLBACK.png	2	ASYMMETRIC_BREAST_TISSUE	N/A	2	5	BENIGN_WITHOUT_CALLBACK
P_01398_LEFT_MLO_1_BENIGN_WITHOUT_CALLBACK.png	2	ASYMMETRIC_BREAST_TISSUE	N/A	2	5	BENIGN_WITHOUT_CALLBACK
P_01402_RIGHT_MLO_1_MALIGNANT.png	2	IRREGULAR	SPICULATED	4	4	MALIGNANT
P_01405_RIGHT_CC_1_MALIGNANT.png	1	IRREGULAR	SPICULATED	5	5	MALIGNANT
P_01405_RIGHT_MLO_1_MALIGNANT.png	1	IRREGULAR	SPICULATED	5	5	MALIGNANT
P_01406_LEFT_MLO_1_BENIGN_WITHOUT_CALLBACK.png	3	ARCHITECTURAL_DISTORTION	ILL_DEFINED	3	3	BENIGN_WITHOUT_CALLBACK
P_01411_RIGHT_MLO_1_MALIGNANT.png	3	OVAL	CIRCUMSCRIBED	4	4	MALIGNANT
P_01412_LEFT_CC_1_MALIGNANT.png	1	ROUND	SPICULATED	5	5	MALIGNANT
P_01412_LEFT_MLO_1_MALIGNANT.png	1	OVAL	SPICULATED	5	5	MALIGNANT
P_01413_RIGHT_CC_1_MALIGNANT.png	2	IRREGULAR	ILL_DEFINED	5	5	MALIGNANT
P_01413_RIGHT_MLO_1_MALIGNANT.png	2	IRREGULAR	ILL_DEFINED	5	5	MALIGNANT
P_01417_RIGHT_MLO_1_BENIGN.png	4	ARCHITECTURAL_DISTORTION	SPICULATED	4	4	BENIGN
P_01418_RIGHT_CC_1_MALIGNANT.png	3	IRREGULAR	SPICULATED	4	3	MALIGNANT
P_01418_RIGHT_MLO_1_MALIGNANT.png	3	IRREGULAR	SPICULATED	4	3	MALIGNANT
P_01423_RIGHT_CC_1_BENIGN.png	2	OVAL	ILL_DEFINED	0	5	BENIGN
P_01423_RIGHT_MLO_1_BENIGN.png	2	OVAL	ILL_DEFINED	0	5	BENIGN
P_01427_LEFT_MLO_1_MALIGNANT.png	3	IRREGULAR	SPICULATED	5	5	MALIGNANT
P_01430_RIGHT_MLO_1_MALIGNANT.png	2	IRREGULAR	SPICULATED	5	4	MALIGNANT
P_01431_LEFT_MLO_1_BENIGN.png	2	OVAL	CIRCUMSCRIBED	3	4	BENIGN
P_01433_LEFT_CC_1_MALIGNANT.png	3	IRREGULAR	SPICULATED	4	3	MALIGNANT
P_01433_LEFT_MLO_1_MALIGNANT.png	3	IRREGULAR	SPICULATED	4	3	MALIGNANT
P_01438_LEFT_MLO_1_MALIGNANT.png	2	IRREGULAR	SPICULATED	5	4	MALIGNANT
P_01441_RIGHT_CC_1_MALIGNANT.png	4	LOBULATED	ILL_DEFINED	4	2	MALIGNANT
P_01441_RIGHT_MLO_1_MALIGNANT.png	4	LOBULATED	ILL_DEFINED	4	2	MALIGNANT
P_01442_RIGHT_CC_1_BENIGN.png	3	LOBULATED	CIRCUMSCRIBED	4	5	BENIGN
P_01442_RIGHT_MLO_1_BENIGN.png	3	LOBULATED	CIRCUMSCRIBED	4	5	BENIGN
P_01444_RIGHT_MLO_1_MALIGNANT.png	2	IRREGULAR	SPICULATED	4	1	MALIGNANT
P_01445_RIGHT_CC_1_MALIGNANT.png	4	LOBULATED	CIRCUMSCRIBED	3	5	MALIGNANT
P_01445_RIGHT_MLO_1_MALIGNANT.png	4	LOBULATED	CIRCUMSCRIBED	3	5	MALIGNANT
P_01447_RIGHT_CC_1_BENIGN.png	4	LOBULATED	CIRCUMSCRIBED	4	5	BENIGN
P_01447_RIGHT_MLO_1_BENIGN.png	4	LOBULATED	CIRCUMSCRIBED	4	5	BENIGN
P_01452_RIGHT_CC_1_BENIGN.png	2	LOBULATED	CIRCUMSCRIBED	4	4	BENIGN
P_01454_LEFT_MLO_1_MALIGNANT.png	2	ASYMMETRIC_BREAST_TISSUE	ILL_DEFINED	4	4	MALIGNANT
P_01461_RIGHT_CC_1_MALIGNANT.png	2	OVAL	SPICULATED	5	5	MALIGNANT
P_01461_RIGHT_MLO_1_MALIGNANT.png	2	OVAL	SPICULATED	5	5	MALIGNANT
P_01473_RIGHT_MLO_1_BENIGN.png	2	OVAL	ILL_DEFINED	4	4	BENIGN
P_01474_RIGHT_CC_1_MALIGNANT.png	3	IRREGULAR	SPICULATED	5	5	MALIGNANT
P_01474_RIGHT_MLO_1_MALIGNANT.png	3	IRREGULAR	SPICULATED	5	5	MALIGNANT
P_01481_RIGHT_CC_1_MALIGNANT.png	2	ROUND	SPICULATED	5	5	MALIGNANT
P_01481_RIGHT_MLO_1_MALIGNANT.png	2	IRREGULAR	SPICULATED	5	5	MALIGNANT
P_01484_RIGHT_MLO_1_BENIGN.png	3	IRREGULAR	ILL_DEFINED	4	2	BENIGN
P_01491_RIGHT_MLO_1_MALIGNANT.png	3	IRREGULAR	SPICULATED	5	4	MALIGNANT
P_01493_RIGHT_CC_1_MALIGNANT.png	3	IRREGULAR	SPICULATED	4	4	MALIGNANT
P_01494_LEFT_CC_2_MALIGNANT.png	2	IRREGULAR	ILL_DEFINED	4	4	MALIGNANT
P_01494_LEFT_MLO_1_MALIGNANT.png	2	IRREGULAR	SPICULATED	5	5	MALIGNANT
P_01494_LEFT_MLO_2_MALIGNANT.png	2	IRREGULAR	ILL_DEFINED	5	5	MALIGNANT
P_01495_RIGHT_MLO_1_BENIGN.png	2	IRREGULAR	ILL_DEFINED	4	1	BENIGN
P_01501_RIGHT_CC_1_MALIGNANT.png	3	IRREGULAR	SPICULATED	5	5	MALIGNANT
P_01501_RIGHT_MLO_1_MALIGNANT.png	3	IRREGULAR	SPICULATED	5	5	MALIGNANT
P_01506_LEFT_CC_1_MALIGNANT.png	3	IRREGULAR	ILL_DEFINED	4	1	MALIGNANT
P_01506_LEFT_MLO_1_MALIGNANT.png	3	IRREGULAR	ILL_DEFINED	4	1	MALIGNANT
P_01508_LEFT_MLO_1_BENIGN.png	1	OVAL	ILL_DEFINED	4	3	BENIGN
P_01509_RIGHT_CC_1_MALIGNANT.png	4	IRREGULAR	SPICULATED	5	2	MALIGNANT
P_01509_RIGHT_MLO_1_MALIGNANT.png	4	IRREGULAR	SPICULATED	5	2	MALIGNANT
P_01514_LEFT_MLO_1_MALIGNANT.png	3	IRREGULAR	SPICULATED	5	5	MALIGNANT
P_01516_RIGHT_CC_1_BENIGN.png	2	IRREGULAR-ARCHITECTURAL_DISTORTION	SPICULATED	5	5	BENIGN
P_01516_RIGHT_MLO_1_BENIGN.png	2	IRREGULAR-ARCHITECTURAL_DISTORTION	SPICULATED	5	5	BENIGN
P_01517_LEFT_MLO_1_MALIGNANT.png	4	IRREGULAR	ILL_DEFINED	4	3	MALIGNANT
P_01532_LEFT_CC_1_BENIGN.png	1	LOBULATED	CIRCUMSCRIBED	4	3	BENIGN
P_01532_LEFT_MLO_1_BENIGN.png	1	LOBULATED	CIRCUMSCRIBED	4	3	BENIGN
P_01540_LEFT_CC_1_MALIGNANT.png	1	IRREGULAR	ILL_DEFINED	5	4	MALIGNANT
P_01540_LEFT_MLO_1_MALIGNANT.png	1	IRREGULAR	SPICULATED	5	5	MALIGNANT
P_01544_RIGHT_CC_1_MALIGNANT.png	3	ARCHITECTURAL_DISTORTION	ILL_DEFINED	4	2	MALIGNANT
P_01544_RIGHT_MLO_1_MALIGNANT.png	3	ARCHITECTURAL_DISTORTION	ILL_DEFINED	4	2	MALIGNANT
P_01553_RIGHT_MLO_1_MALIGNANT.png	3	LOBULATED	ILL_DEFINED	4	4	MALIGNANT
P_01556_LEFT_CC_1_MALIGNANT.png	2	ROUND-IRREGULAR-ARCHITECTURAL_DISTORTION	SPICULATED	5	5	MALIGNANT
P_01559_RIGHT_MLO_1_MALIGNANT.png	1	IRREGULAR	SPICULATED	5	5	MALIGNANT
P_01560_RIGHT_CC_1_BENIGN.png	2	LOBULATED	CIRCUMSCRIBED	4	4	BENIGN
P_01560_RIGHT_MLO_1_BENIGN.png	2	LOBULATED	CIRCUMSCRIBED	4	4	BENIGN
P_01564_RIGHT_CC_1_MALIGNANT.png	2	IRREGULAR	SPICULATED	5	5	MALIGNANT
P_01564_RIGHT_MLO_1_MALIGNANT.png	2	IRREGULAR	ILL_DEFINED	4	3	MALIGNANT
P_01573_RIGHT_CC_1_MALIGNANT.png	3	ARCHITECTURAL_DISTORTION	SPICULATED	4	4	MALIGNANT
P_01573_RIGHT_MLO_1_MALIGNANT.png	3	ARCHITECTURAL_DISTORTION	SPICULATED	4	4	MALIGNANT
P_01581_LEFT_CC_1_BENIGN.png	2	LOBULATED	ILL_DEFINED	4	3	BENIGN
P_01581_LEFT_MLO_1_BENIGN.png	2	LOBULATED	ILL_DEFINED	4	3	BENIGN
P_01583_RIGHT_MLO_1_BENIGN.png	4	LOBULATED	CIRCUMSCRIBED	4	3	BENIGN
P_01589_LEFT_CC_1_MALIGNANT.png	2	IRREGULAR	SPICULATED	4	4	MALIGNANT
P_01589_LEFT_MLO_1_MALIGNANT.png	2	IRREGULAR	SPICULATED	4	4	MALIGNANT
P_01591_LEFT_CC_1_MALIGNANT.png	2	ROUND	SPICULATED	4	5	MALIGNANT
P_01591_LEFT_MLO_1_MALIGNANT.png	2	ROUND	SPICULATED	4	5	MALIGNANT
P_01593_LEFT_CC_1_MALIGNANT.png	2	OVAL	SPICULATED	5	5	MALIGNANT
P_01593_LEFT_MLO_1_MALIGNANT.png	2	IRREGULAR	ILL_DEFINED	5	5	MALIGNANT
P_01596_RIGHT_MLO_1_MALIGNANT.png	2	OVAL	ILL_DEFINED	4	5	MALIGNANT
P_01596_RIGHT_MLO_2_MALIGNANT.png	2	OVAL	ILL_DEFINED	4	5	MALIGNANT
P_01600_RIGHT_CC_1_MALIGNANT.png	2	ROUND	ILL_DEFINED	5	5	MALIGNANT
P_01600_RIGHT_MLO_1_MALIGNANT.png	2	ROUND	CIRCUMSCRIBED	5	5	MALIGNANT
P_01600_RIGHT_MLO_2_MALIGNANT.png	2	OVAL	ILL_DEFINED	5	5	MALIGNANT
P_01604_LEFT_MLO_1_MALIGNANT.png	1	LOBULATED	ILL_DEFINED	4	4	MALIGNANT
P_01611_RIGHT_CC_1_BENIGN.png	2	OVAL	CIRCUMSCRIBED	4	4	BENIGN
P_01611_RIGHT_MLO_1_BENIGN.png	2	OVAL	CIRCUMSCRIBED	4	4	BENIGN
P_01619_LEFT_CC_1_BENIGN.png	2	LOBULATED	ILL_DEFINED	4	5	BENIGN
P_01619_LEFT_MLO_1_BENIGN.png	2	LOBULATED	ILL_DEFINED	4	5	BENIGN
P_01630_RIGHT_MLO_1_BENIGN.png	2	LOBULATED	ILL_DEFINED	4	3	BENIGN
P_01632_LEFT_CC_1_BENIGN_WITHOUT_CALLBACK.png	1	LYMPH_NODE	CIRCUMSCRIBED	3	2	BENIGN_WITHOUT_CALLBACK
P_01632_LEFT_CC_2_BENIGN_WITHOUT_CALLBACK.png	1	LYMPH_NODE	CIRCUMSCRIBED	3	2	BENIGN_WITHOUT_CALLBACK
P_01632_LEFT_MLO_1_BENIGN_WITHOUT_CALLBACK.png	1	LYMPH_NODE	CIRCUMSCRIBED	3	2	BENIGN_WITHOUT_CALLBACK
P_01632_LEFT_MLO_2_BENIGN_WITHOUT_CALLBACK.png	1	LYMPH_NODE	CIRCUMSCRIBED	3	2	BENIGN_WITHOUT_CALLBACK
P_01633_RIGHT_CC_1_MALIGNANT.png	1	IRREGULAR	SPICULATED	4	5	MALIGNANT
P_01633_RIGHT_MLO_1_MALIGNANT.png	1	IRREGULAR	SPICULATED	4	5	MALIGNANT
P_01635_LEFT_CC_1_BENIGN_WITHOUT_CALLBACK.png	2	ARCHITECTURAL_DISTORTION	ILL_DEFINED	2	5	BENIGN_WITHOUT_CALLBACK
P_01635_LEFT_MLO_1_BENIGN_WITHOUT_CALLBACK.png	2	ARCHITECTURAL_DISTORTION	ILL_DEFINED	2	5	BENIGN_WITHOUT_CALLBACK
P_01635_RIGHT_CC_1_BENIGN_WITHOUT_CALLBACK.png	2	ARCHITECTURAL_DISTORTION	N/A	5	5	BENIGN_WITHOUT_CALLBACK
P_01635_RIGHT_MLO_1_BENIGN_WITHOUT_CALLBACK.png	2	ARCHITECTURAL_DISTORTION	N/A	5	5	BENIGN_WITHOUT_CALLBACK
P_01636_RIGHT_MLO_1_MALIGNANT.png	2	LOBULATED	SPICULATED	5	3	MALIGNANT
P_01637_LEFT_MLO_1_BENIGN.png	3	OVAL	ILL_DEFINED	4	3	BENIGN
P_01641_LEFT_CC_1_MALIGNANT.png	2	IRREGULAR	ILL_DEFINED	4	4	MALIGNANT
P_01641_LEFT_MLO_1_MALIGNANT.png	2	IRREGULAR	ILL_DEFINED	4	4	MALIGNANT
P_01642_RIGHT_CC_1_MALIGNANT.png	2	IRREGULAR	SPICULATED	5	4	MALIGNANT
P_01642_RIGHT_MLO_1_MALIGNANT.png	2	IRREGULAR	SPICULATED	5	4	MALIGNANT
P_01644_LEFT_CC_1_BENIGN.png	2	OVAL	CIRCUMSCRIBED	3	5	BENIGN
P_01644_LEFT_MLO_1_BENIGN.png	2	OVAL	CIRCUMSCRIBED	3	5	BENIGN
P_01644_RIGHT_CC_1_MALIGNANT.png	2	IRREGULAR	SPICULATED	5	5	MALIGNANT
P_01644_RIGHT_MLO_1_MALIGNANT.png	2	IRREGULAR	SPICULATED	5	5	MALIGNANT
P_01646_LEFT_CC_1_MALIGNANT.png	1	IRREGULAR-ARCHITECTURAL_DISTORTION	SPICULATED	4	2	MALIGNANT
P_01646_LEFT_MLO_1_MALIGNANT.png	1	IRREGULAR	SPICULATED	4	2	MALIGNANT
P_01649_LEFT_CC_1_BENIGN.png	3	OVAL	CIRCUMSCRIBED	3	3	BENIGN
P_01650_LEFT_CC_1_BENIGN.png	3	OVAL	CIRCUMSCRIBED	3	4	BENIGN
P_01650_LEFT_MLO_1_BENIGN.png	3	FOCAL_ASYMMETRIC_DENSITY	ILL_DEFINED	3	1	BENIGN
P_01653_RIGHT_MLO_1_BENIGN_WITHOUT_CALLBACK.png	2	OVAL	CIRCUMSCRIBED	3	5	BENIGN_WITHOUT_CALLBACK
P_01654_RIGHT_MLO_1_MALIGNANT.png	3	IRREGULAR	SPICULATED	4	3	MALIGNANT
P_01656_LEFT_CC_1_MALIGNANT.png	2	OVAL	ILL_DEFINED	4	4	MALIGNANT
P_01656_LEFT_CC_2_MALIGNANT.png	2	IRREGULAR	ILL_DEFINED	5	4	MALIGNANT
P_01656_LEFT_MLO_1_MALIGNANT.png	2	OVAL	CIRCUMSCRIBED	5	5	MALIGNANT
P_01656_LEFT_MLO_2_MALIGNANT.png	2	LOBULATED	ILL_DEFINED	4	4	MALIGNANT
P_01656_LEFT_MLO_3_MALIGNANT.png	2	IRREGULAR	ILL_DEFINED	5	4	MALIGNANT
P_01668_LEFT_CC_1_MALIGNANT.png	2	IRREGULAR	ILL_DEFINED	5	5	MALIGNANT
P_01668_LEFT_MLO_1_MALIGNANT.png	2	IRREGULAR	ILL_DEFINED	5	5	MALIGNANT
P_01669_LEFT_CC_1_MALIGNANT.png	4	IRREGULAR	SPICULATED	5	5	MALIGNANT
P_01669_LEFT_MLO_1_MALIGNANT.png	4	IRREGULAR	SPICULATED	5	5	MALIGNANT
P_01671_LEFT_CC_1_MALIGNANT.png	2	IRREGULAR	SPICULATED	5	5	MALIGNANT
P_01671_LEFT_MLO_1_MALIGNANT.png	2	IRREGULAR	SPICULATED	5	5	MALIGNANT
P_01675_RIGHT_CC_1_MALIGNANT.png	3	IRREGULAR	ILL_DEFINED	0	4	MALIGNANT
P_01675_RIGHT_MLO_1_MALIGNANT.png	3	IRREGULAR	ILL_DEFINED	0	4	MALIGNANT
P_01680_LEFT_MLO_1_BENIGN.png	2	OVAL	ILL_DEFINED	4	4	BENIGN
P_01682_LEFT_CC_1_MALIGNANT.png	3	IRREGULAR	ILL_DEFINED	5	3	MALIGNANT
P_01685_RIGHT_CC_1_BENIGN.png	2	OVAL	CIRCUMSCRIBED	4	4	BENIGN
P_01685_RIGHT_MLO_1_BENIGN.png	2	LOBULATED	CIRCUMSCRIBED	4	4	BENIGN
P_01687_RIGHT_CC_1_BENIGN.png	2	ROUND-LOBULATED	CIRCUMSCRIBED	3	3	BENIGN
P_01687_RIGHT_MLO_1_BENIGN.png	2	ROUND	CIRCUMSCRIBED	3	3	BENIGN
P_01694_RIGHT_CC_1_MALIGNANT.png	3	LOBULATED	ILL_DEFINED	4	4	MALIGNANT
P_01694_RIGHT_MLO_1_MALIGNANT.png	3	LOBULATED	ILL_DEFINED	4	4	MALIGNANT
P_01698_RIGHT_CC_1_BENIGN.png	1	ROUND	CIRCUMSCRIBED	3	5	BENIGN
P_01698_RIGHT_MLO_1_BENIGN.png	1	LOBULATED	CIRCUMSCRIBED	3	5	BENIGN
P_01701_LEFT_CC_1_MALIGNANT.png	2	IRREGULAR-ARCHITECTURAL_DISTORTION	SPICULATED	5	5	MALIGNANT
P_01701_LEFT_MLO_1_MALIGNANT.png	2	IRREGULAR-ARCHITECTURAL_DISTORTION	SPICULATED	5	5	MALIGNANT
P_01712_LEFT_CC_1_BENIGN.png	1	OVAL	CIRCUMSCRIBED	4	5	BENIGN
P_01712_LEFT_MLO_1_BENIGN.png	1	OVAL	CIRCUMSCRIBED	4	5	BENIGN
P_01717_LEFT_MLO_1_BENIGN_WITHOUT_CALLBACK.png	1	IRREGULAR	SPICULATED	3	5	BENIGN_WITHOUT_CALLBACK
P_01720_RIGHT_CC_1_BENIGN.png	2	LOBULATED	CIRCUMSCRIBED	3	4	BENIGN
P_01720_RIGHT_MLO_1_BENIGN.png	2	LOBULATED	CIRCUMSCRIBED	3	4	BENIGN
P_01733_RIGHT_MLO_1_BENIGN.png	3	IRREGULAR	ILL_DEFINED	4	3	BENIGN
P_01737_RIGHT_MLO_1_BENIGN.png	2	OVAL	CIRCUMSCRIBED	4	3	BENIGN
P_01739_RIGHT_CC_1_BENIGN.png	1	OVAL	CIRCUMSCRIBED	3	5	BENIGN
P_01739_RIGHT_MLO_1_BENIGN.png	1	OVAL	CIRCUMSCRIBED	3	5	BENIGN
P_01744_LEFT_MLO_1_MALIGNANT.png	2	OVAL	CIRCUMSCRIBED	4	3	MALIGNANT
P_01745_RIGHT_MLO_1_MALIGNANT.png	3	ARCHITECTURAL_DISTORTION	SPICULATED	5	1	MALIGNANT
P_01749_LEFT_CC_1_BENIGN.png	4	ROUND	CIRCUMSCRIBED	4	3	BENIGN
P_01749_LEFT_MLO_1_BENIGN.png	4	ROUND	CIRCUMSCRIBED	4	3	BENIGN
P_01751_LEFT_CC_1_BENIGN.png	2	LOBULATED	CIRCUMSCRIBED	3	4	BENIGN
P_01751_LEFT_MLO_1_BENIGN.png	2	OVAL	CIRCUMSCRIBED	3	4	BENIGN
P_01753_RIGHT_CC_1_MALIGNANT.png	3	IRREGULAR-ARCHITECTURAL_DISTORTION	SPICULATED	4	3	MALIGNANT
P_01753_RIGHT_MLO_1_MALIGNANT.png	3	IRREGULAR	SPICULATED	4	3	MALIGNANT
P_01754_RIGHT_CC_1_MALIGNANT.png	1	IRREGULAR	ILL_DEFINED	5	5	MALIGNANT
P_01754_RIGHT_MLO_1_MALIGNANT.png	1	IRREGULAR	ILL_DEFINED	5	5	MALIGNANT
P_01761_LEFT_MLO_1_MALIGNANT.png	1	OVAL	ILL_DEFINED	5	2	MALIGNANT
P_01776_RIGHT_CC_1_BENIGN.png	2	IRREGULAR	ILL_DEFINED	4	3	BENIGN
P_01776_RIGHT_MLO_1_BENIGN.png	2	IRREGULAR	ILL_DEFINED	4	5	BENIGN
P_01780_LEFT_CC_1_MALIGNANT.png	1	IRREGULAR	SPICULATED	5	5	MALIGNANT
P_01780_LEFT_MLO_1_MALIGNANT.png	1	IRREGULAR	SPICULATED	5	5	MALIGNANT
P_01785_RIGHT_CC_1_BENIGN.png	3	LOBULATED	CIRCUMSCRIBED	4	4	BENIGN
P_01785_RIGHT_MLO_1_BENIGN.png	3	LOBULATED	CIRCUMSCRIBED	4	4	BENIGN
P_01786_LEFT_CC_1_BENIGN.png	2	IRREGULAR	ILL_DEFINED	4	2	BENIGN
P_01788_RIGHT_CC_1_MALIGNANT.png	2	IRREGULAR	SPICULATED	4	3	MALIGNANT
P_01788_RIGHT_MLO_1_MALIGNANT.png	2	IRREGULAR	SPICULATED	4	4	MALIGNANT
P_01790_LEFT_CC_1_MALIGNANT.png	2	ARCHITECTURAL_DISTORTION	ILL_DEFINED	4	2	MALIGNANT
P_01790_LEFT_MLO_1_MALIGNANT.png	2	ARCHITECTURAL_DISTORTION	ILL_DEFINED	4	3	MALIGNANT
P_01798_LEFT_CC_1_BENIGN.png	2	LOBULATED	CIRCUMSCRIBED	3	5	BENIGN
P_01798_LEFT_MLO_1_BENIGN.png	2	LOBULATED	CIRCUMSCRIBED	3	5	BENIGN
P_01799_LEFT_CC_1_MALIGNANT.png	2	IRREGULAR	ILL_DEFINED	4	4	MALIGNANT
P_01799_LEFT_MLO_1_MALIGNANT.png	2	IRREGULAR	ILL_DEFINED	4	4	MALIGNANT
P_01801_RIGHT_CC_1_MALIGNANT.png	1	OVAL	ILL_DEFINED	4	3	MALIGNANT
P_01801_RIGHT_MLO_1_MALIGNANT.png	1	OVAL	ILL_DEFINED	4	4	MALIGNANT
P_01803_RIGHT_CC_2_MALIGNANT.png	2	ARCHITECTURAL_DISTORTION	SPICULATED	4	2	MALIGNANT
P_01803_RIGHT_MLO_2_MALIGNANT.png	2	ARCHITECTURAL_DISTORTION	SPICULATED	5	3	MALIGNANT
P_01814_RIGHT_CC_1_MALIGNANT.png	4	ARCHITECTURAL_DISTORTION	N/A	5	4	MALIGNANT
P_01816_LEFT_CC_1_MALIGNANT.png	2	IRREGULAR	ILL_DEFINED	3	3	MALIGNANT
P_01816_LEFT_MLO_1_MALIGNANT.png	2	IRREGULAR	ILL_DEFINED	3	3	MALIGNANT
P_01817_RIGHT_MLO_1_BENIGN.png	2	IRREGULAR	ILL_DEFINED	4	2	BENIGN
P_01819_RIGHT_CC_1_BENIGN_WITHOUT_CALLBACK.png	2	LOBULATED	CIRCUMSCRIBED	2	5	BENIGN_WITHOUT_CALLBACK
P_01821_LEFT_CC_1_BENIGN_WITHOUT_CALLBACK.png	1	IRREGULAR	SPICULATED	4	5	BENIGN_WITHOUT_CALLBACK
P_01821_LEFT_MLO_1_BENIGN_WITHOUT_CALLBACK.png	1	IRREGULAR	SPICULATED	4	5	BENIGN_WITHOUT_CALLBACK
P_01822_LEFT_MLO_1_BENIGN_WITHOUT_CALLBACK.png	1	OVAL	CIRCUMSCRIBED	3	3	BENIGN_WITHOUT_CALLBACK
P_01824_RIGHT_CC_1_MALIGNANT.png	1	IRREGULAR-ARCHITECTURAL_DISTORTION	SPICULATED	5	5	MALIGNANT
P_01824_RIGHT_MLO_1_MALIGNANT.png	1	IRREGULAR-ARCHITECTURAL_DISTORTION	SPICULATED	5	5	MALIGNANT
P_01826_RIGHT_CC_1_BENIGN.png	1	LOBULATED	ILL_DEFINED	4	3	BENIGN
P_01826_RIGHT_MLO_1_BENIGN.png	1	LOBULATED	ILL_DEFINED	4	3	BENIGN
P_01829_LEFT_MLO_1_BENIGN.png	4	ROUND	CIRCUMSCRIBED	4	3	BENIGN
P_01832_RIGHT_MLO_1_MALIGNANT.png	1	ROUND	ILL_DEFINED	5	5	MALIGNANT
P_01841_RIGHT_CC_1_MALIGNANT.png	1	OVAL	SPICULATED	5	5	MALIGNANT
P_01841_RIGHT_MLO_1_MALIGNANT.png	1	LOBULATED	ILL_DEFINED	5	4	MALIGNANT
P_01853_LEFT_CC_1_MALIGNANT.png	2	IRREGULAR	SPICULATED	4	1	MALIGNANT
P_01853_LEFT_MLO_1_MALIGNANT.png	2	IRREGULAR	SPICULATED	4	1	MALIGNANT
P_01860_RIGHT_CC_1_MALIGNANT.png	4	ARCHITECTURAL_DISTORTION	SPICULATED	4	1	MALIGNANT
P_01864_LEFT_CC_1_BENIGN_WITHOUT_CALLBACK.png	2	OVAL-LYMPH_NODE	CIRCUMSCRIBED	2	5	BENIGN_WITHOUT_CALLBACK
P_01878_RIGHT_CC_1_BENIGN.png	2	ROUND	CIRCUMSCRIBED	4	5	BENIGN
P_01878_RIGHT_MLO_1_BENIGN.png	2	LOBULATED	CIRCUMSCRIBED	4	4	BENIGN
P_01883_LEFT_CC_1_BENIGN.png	2	LOBULATED	CIRCUMSCRIBED	4	5	BENIGN
P_01886_RIGHT_CC_1_BENIGN.png	3	IRREGULAR	SPICULATED	5	3	BENIGN
P_01888_RIGHT_MLO_1_MALIGNANT.png	2	IRREGULAR	SPICULATED	5	5	MALIGNANT
P_01889_RIGHT_CC_1_BENIGN.png	1	LOBULATED	CIRCUMSCRIBED	3	5	BENIGN
P_01889_RIGHT_MLO_1_BENIGN.png	1	LOBULATED	CIRCUMSCRIBED	3	5	BENIGN
P_01908_LEFT_CC_1_MALIGNANT.png	2	OVAL	ILL_DEFINED	3	4	MALIGNANT
P_01981_RIGHT_CC_1_MALIGNANT.png	2	IRREGULAR	ILL_DEFINED	3	5	MALIGNANT
P_01981_RIGHT_MLO_1_MALIGNANT.png	2	IRREGULAR	ILL_DEFINED	3	5	MALIGNANT
P_01983_LEFT_MLO_1_MALIGNANT.png	2	OVAL	SPICULATED	3	5	MALIGNANT
P_02033_RIGHT_CC_1_MALIGNANT.png	2	IRREGULAR	ILL_DEFINED	3	4	MALIGNANT
P_02033_RIGHT_MLO_1_MALIGNANT.png	2	IRREGULAR	ILL_DEFINED	3	4	MALIGNANT
P_02079_RIGHT_CC_1_MALIGNANT.png	2	ROUND	SPICULATED	3	5	MALIGNANT
P_02079_RIGHT_MLO_1_MALIGNANT.png	2	ROUND	SPICULATED	3	5	MALIGNANT
P_02092_LEFT_CC_1_MALIGNANT.png	2	IRREGULAR	SPICULATED	3	2	MALIGNANT
P_02092_LEFT_MLO_1_MALIGNANT.png	2	IRREGULAR	SPICULATED	3	2	MALIGNANT
P_00016_LEFT_CC_1_MALIGNANT.png	4	IRREGULAR	SPICULATED	5	5	MALIGNANT
P_00016_LEFT_MLO_1_MALIGNANT.png	4	IRREGULAR	SPICULATED	5	5	MALIGNANT
P_00017_LEFT_CC_1_MALIGNANT.png	2	ROUND	CIRCUMSCRIBED	4	4	MALIGNANT
P_00017_LEFT_MLO_1_MALIGNANT.png	2	ROUND	ILL_DEFINED	4	4	MALIGNANT
P_00037_RIGHT_CC_1_MALIGNANT.png	3	ROUND	SPICULATED	5	5	MALIGNANT
P_00037_RIGHT_MLO_1_MALIGNANT.png	3	IRREGULAR	SPICULATED	5	5	MALIGNANT
P_00056_LEFT_MLO_1_BENIGN.png	3	LOBULATED	CIRCUMSCRIBED	3	4	BENIGN
P_00066_LEFT_CC_1_MALIGNANT.png	4	IRREGULAR	SPICULATED	4	3	MALIGNANT
P_00066_LEFT_MLO_1_MALIGNANT.png	4	IRREGULAR	SPICULATED	4	3	MALIGNANT
P_00099_LEFT_MLO_1_BENIGN.png	2	ROUND	CIRCUMSCRIBED	4	4	BENIGN
P_00114_LEFT_MLO_1_BENIGN_WITHOUT_CALLBACK.png	3	OVAL	ILL_DEFINED	4	5	BENIGN_WITHOUT_CALLBACK
P_00116_RIGHT_CC_1_MALIGNANT.png	2	IRREGULAR-ARCHITECTURAL_DISTORTION	SPICULATED	5	5	MALIGNANT
P_00116_RIGHT_CC_2_MALIGNANT.png	2	IRREGULAR-ARCHITECTURAL_DISTORTION	SPICULATED	5	5	MALIGNANT
P_00116_RIGHT_MLO_1_MALIGNANT.png	2	IRREGULAR-ARCHITECTURAL_DISTORTION	SPICULATED	5	5	MALIGNANT
P_00116_RIGHT_MLO_2_MALIGNANT.png	2	IRREGULAR-ARCHITECTURAL_DISTORTION	SPICULATED	5	5	MALIGNANT
P_00118_RIGHT_CC_1_MALIGNANT.png	1	IRREGULAR	SPICULATED	5	5	MALIGNANT
P_00118_RIGHT_MLO_1_MALIGNANT.png	1	IRREGULAR	SPICULATED	5	5	MALIGNANT
P_00124_RIGHT_CC_1_BENIGN.png	3	LOBULATED	CIRCUMSCRIBED	4	4	BENIGN
P_00126_RIGHT_CC_1_BENIGN.png	3	OVAL	CIRCUMSCRIBED	4	4	BENIGN
P_00126_RIGHT_MLO_1_BENIGN.png	3	OVAL	CIRCUMSCRIBED	4	4	BENIGN
P_00131_LEFT_CC_1_BENIGN.png	1	OVAL	CIRCUMSCRIBED	3	5	BENIGN
P_00131_LEFT_MLO_1_BENIGN.png	1	OVAL	CIRCUMSCRIBED	3	5	BENIGN
P_00147_RIGHT_CC_1_MALIGNANT.png	2	LOBULATED	ILL_DEFINED	4	5	MALIGNANT
P_00147_RIGHT_MLO_1_MALIGNANT.png	2	LOBULATED	ILL_DEFINED	4	5	MALIGNANT
P_00156_RIGHT_MLO_1_BENIGN.png	3	LOBULATED	CIRCUMSCRIBED	4	4	BENIGN
P_00158_RIGHT_MLO_1_BENIGN_WITHOUT_CALLBACK.png	2	OVAL	CIRCUMSCRIBED	3	5	BENIGN_WITHOUT_CALLBACK
P_00159_RIGHT_MLO_1_BENIGN_WITHOUT_CALLBACK.png	2	ROUND	CIRCUMSCRIBED	3	3	BENIGN_WITHOUT_CALLBACK
P_00171_RIGHT_CC_1_BENIGN.png	3	IRREGULAR	ILL_DEFINED	4	1	BENIGN
P_00171_RIGHT_MLO_1_BENIGN.png	3	IRREGULAR	ILL_DEFINED	4	1	BENIGN
P_00173_LEFT_CC_1_BENIGN.png	2	LOBULATED	CIRCUMSCRIBED	3	5	BENIGN
P_00173_LEFT_MLO_1_BENIGN.png	2	LOBULATED	CIRCUMSCRIBED	3	5	BENIGN
P_00173_RIGHT_CC_1_BENIGN.png	2	OVAL	CIRCUMSCRIBED	3	5	BENIGN
P_00173_RIGHT_CC_2_BENIGN.png	2	LOBULATED	CIRCUMSCRIBED	3	5	BENIGN
P_00173_RIGHT_MLO_1_BENIGN.png	2	OVAL	CIRCUMSCRIBED	3	5	BENIGN
P_00173_RIGHT_MLO_2_BENIGN.png	2	LOBULATED	CIRCUMSCRIBED	3	4	BENIGN
P_00177_LEFT_CC_1_BENIGN.png	1	IRREGULAR	ILL_DEFINED	4	4	BENIGN
P_00198_LEFT_CC_1_MALIGNANT.png	2	LOBULATED	CIRCUMSCRIBED	4	5	MALIGNANT
P_00198_LEFT_MLO_1_MALIGNANT.png	2	LOBULATED	CIRCUMSCRIBED	4	5	MALIGNANT
P_00200_RIGHT_MLO_1_BENIGN_WITHOUT_CALLBACK.png	3	ASYMMETRIC_BREAST_TISSUE	ILL_DEFINED	3	4	BENIGN_WITHOUT_CALLBACK
P_00202_RIGHT_CC_1_MALIGNANT.png	1	ARCHITECTURAL_DISTORTION	ILL_DEFINED	5	5	MALIGNANT
P_00202_RIGHT_MLO_1_MALIGNANT.png	1	ARCHITECTURAL_DISTORTION	ILL_DEFINED	5	5	MALIGNANT
P_00209_LEFT_MLO_1_MALIGNANT.png	3	IRREGULAR	SPICULATED	5	4	MALIGNANT
P_00212_RIGHT_CC_1_MALIGNANT.png	3	LOBULATED	ILL_DEFINED	4	3	MALIGNANT
P_00212_RIGHT_MLO_1_MALIGNANT.png	3	LOBULATED	ILL_DEFINED	4	2	MALIGNANT
P_00230_RIGHT_CC_1_BENIGN.png	2	LOBULATED	CIRCUMSCRIBED	4	4	BENIGN
P_00230_RIGHT_MLO_1_BENIGN.png	2	LOBULATED	CIRCUMSCRIBED	4	4	BENIGN
P_00238_RIGHT_MLO_1_BENIGN.png	3	OVAL	CIRCUMSCRIBED	3	3	BENIGN
P_00296_LEFT_CC_1_MALIGNANT.png	2	IRREGULAR	SPICULATED	5	5	MALIGNANT
P_00296_LEFT_MLO_1_MALIGNANT.png	2	IRREGULAR	SPICULATED	5	5	MALIGNANT
P_00324_RIGHT_MLO_1_MALIGNANT.png	3	IRREGULAR-ARCHITECTURAL_DISTORTION	SPICULATED	4	3	MALIGNANT
P_00358_RIGHT_CC_1_BENIGN.png	4	ARCHITECTURAL_DISTORTION	SPICULATED	4	4	BENIGN
P_00358_RIGHT_MLO_1_BENIGN.png	4	ARCHITECTURAL_DISTORTION	SPICULATED	4	4	BENIGN
P_00369_LEFT_CC_1_BENIGN.png	4	IRREGULAR	ILL_DEFINED	4	5	BENIGN
P_00369_LEFT_MLO_1_BENIGN.png	4	IRREGULAR	ILL_DEFINED	4	5	BENIGN
P_00379_LEFT_CC_1_BENIGN.png	3	IRREGULAR	ILL_DEFINED	0	5	BENIGN
P_00379_LEFT_MLO_1_BENIGN.png	3	IRREGULAR	ILL_DEFINED	0	5	BENIGN
P_00394_RIGHT_MLO_1_BENIGN_WITHOUT_CALLBACK.png	2	ARCHITECTURAL_DISTORTION	N/A	2	4	BENIGN_WITHOUT_CALLBACK
P_00409_RIGHT_CC_1_BENIGN.png	2	LOBULATED	ILL_DEFINED	0	5	BENIGN
P_00409_RIGHT_MLO_1_BENIGN.png	2	LOBULATED	ILL_DEFINED	0	5	BENIGN
P_00429_LEFT_CC_1_BENIGN_WITHOUT_CALLBACK.png	2	OVAL	SPICULATED	4	4	BENIGN_WITHOUT_CALLBACK
P_00429_LEFT_MLO_1_BENIGN_WITHOUT_CALLBACK.png	2	OVAL	ILL_DEFINED	4	5	BENIGN_WITHOUT_CALLBACK
P_00433_LEFT_CC_1_BENIGN.png	2	OVAL	ILL_DEFINED	3	4	BENIGN
P_00433_LEFT_MLO_1_BENIGN.png	2	OVAL	CIRCUMSCRIBED	3	5	BENIGN
P_00470_RIGHT_CC_1_BENIGN.png	1	LOBULATED	CIRCUMSCRIBED	3	5	BENIGN
P_00470_RIGHT_MLO_1_BENIGN.png	1	LOBULATED	CIRCUMSCRIBED	3	5	BENIGN
P_00481_RIGHT_CC_1_MALIGNANT.png	2	ROUND	SPICULATED	4	4	MALIGNANT
P_00481_RIGHT_MLO_1_MALIGNANT.png	2	ROUND	SPICULATED	4	4	MALIGNANT
P_00482_LEFT_CC_1_BENIGN.png	3	LOBULATED	CIRCUMSCRIBED	4	2	BENIGN
P_00482_LEFT_MLO_1_BENIGN.png	3	LOBULATED	CIRCUMSCRIBED	4	2	BENIGN
P_00493_RIGHT_CC_1_BENIGN.png	4	OVAL	ILL_DEFINED	4	1	BENIGN
P_00494_RIGHT_CC_1_BENIGN.png	2	IRREGULAR	SPICULATED	5	5	BENIGN
P_00494_RIGHT_MLO_1_BENIGN.png	2	IRREGULAR	SPICULATED	5	5	BENIGN
P_00498_LEFT_CC_1_MALIGNANT.png	1	IRREGULAR	ILL_DEFINED	4	2	MALIGNANT
P_00498_LEFT_MLO_1_MALIGNANT.png	1	IRREGULAR	ILL_DEFINED	4	2	MALIGNANT
P_00500_RIGHT_MLO_1_MALIGNANT.png	2	IRREGULAR	ILL_DEFINED	4	2	MALIGNANT
P_00510_LEFT_CC_4_BENIGN_WITHOUT_CALLBACK.png	2	LYMPH_NODE	CIRCUMSCRIBED	2	4	BENIGN_WITHOUT_CALLBACK
P_00510_LEFT_MLO_2_BENIGN_WITHOUT_CALLBACK.png	2	LYMPH_NODE	CIRCUMSCRIBED	2	4	BENIGN_WITHOUT_CALLBACK
P_00514_LEFT_MLO_1_MALIGNANT.png	2	ROUND	ILL_DEFINED	4	1	MALIGNANT
P_00516_LEFT_CC_1_MALIGNANT.png	2	IRREGULAR	ILL_DEFINED	5	5	MALIGNANT
P_00516_LEFT_MLO_1_MALIGNANT.png	2	IRREGULAR	ILL_DEFINED	4	5	MALIGNANT
P_00524_LEFT_CC_1_MALIGNANT.png	1	OVAL	CIRCUMSCRIBED	4	5	MALIGNANT
P_00524_LEFT_MLO_1_MALIGNANT.png	1	OVAL	CIRCUMSCRIBED	4	5	MALIGNANT
P_00533_LEFT_CC_1_BENIGN_WITHOUT_CALLBACK.png	3	IRREGULAR	SPICULATED	3	2	BENIGN_WITHOUT_CALLBACK
P_00533_LEFT_MLO_1_BENIGN_WITHOUT_CALLBACK.png	3	OVAL	CIRCUMSCRIBED	3	4	BENIGN_WITHOUT_CALLBACK
P_00576_LEFT_CC_1_MALIGNANT.png	2	IRREGULAR	ILL_DEFINED	4	5	MALIGNANT
P_00576_LEFT_MLO_1_MALIGNANT.png	2	IRREGULAR	ILL_DEFINED	4	5	MALIGNANT
P_00587_RIGHT_CC_1_BENIGN.png	2	ROUND	ILL_DEFINED	4	4	BENIGN
P_00587_RIGHT_MLO_1_BENIGN.png	2	ROUND	ILL_DEFINED	4	4	BENIGN
P_00591_RIGHT_MLO_3_MALIGNANT.png	1	ROUND	CIRCUMSCRIBED	5	5	MALIGNANT
P_00601_LEFT_CC_1_BENIGN.png	2	OVAL	CIRCUMSCRIBED	3	5	BENIGN
P_00612_RIGHT_MLO_1_BENIGN_WITHOUT_CALLBACK.png	3	ARCHITECTURAL_DISTORTION	N/A	3	4	BENIGN_WITHOUT_CALLBACK
P_00615_RIGHT_CC_1_BENIGN.png	2	ASYMMETRIC_BREAST_TISSUE	ILL_DEFINED	4	3	BENIGN
P_00615_RIGHT_MLO_1_BENIGN.png	2	ASYMMETRIC_BREAST_TISSUE	ILL_DEFINED	4	3	BENIGN
P_00623_LEFT_CC_1_BENIGN.png	2	ROUND	CIRCUMSCRIBED	3	5	BENIGN
P_00623_LEFT_MLO_1_BENIGN.png	2	OVAL	CIRCUMSCRIBED	3	5	BENIGN
P_00629_RIGHT_CC_1_BENIGN.png	3	IRREGULAR	SPICULATED	5	5	BENIGN
P_00629_RIGHT_MLO_1_BENIGN.png	3	IRREGULAR	SPICULATED	5	5	BENIGN
P_00636_RIGHT_MLO_1_MALIGNANT.png	2	LOBULATED	ILL_DEFINED	4	4	MALIGNANT
P_00639_LEFT_MLO_1_BENIGN.png	2	ARCHITECTURAL_DISTORTION	SPICULATED	2	5	BENIGN
P_00641_RIGHT_MLO_1_MALIGNANT.png	2	IRREGULAR	ILL_DEFINED	1	2	MALIGNANT
P_00652_LEFT_CC_1_BENIGN.png	3	ROUND	CIRCUMSCRIBED	3	3	BENIGN
P_00656_RIGHT_MLO_1_MALIGNANT.png	1	IRREGULAR	SPICULATED	5	4	MALIGNANT
P_00662_LEFT_CC_1_BENIGN.png	2	IRREGULAR-ASYMMETRIC_BREAST_TISSUE	ILL_DEFINED	4	4	BENIGN
P_00662_LEFT_MLO_1_BENIGN.png	2	IRREGULAR	SPICULATED	4	5	BENIGN
P_00671_LEFT_CC_1_BENIGN.png	1	IRREGULAR	ILL_DEFINED	4	3	BENIGN
P_00671_LEFT_MLO_1_BENIGN.png	1	IRREGULAR	ILL_DEFINED	4	3	BENIGN
P_00677_RIGHT_CC_1_MALIGNANT.png	2	IRREGULAR	SPICULATED	5	5	MALIGNANT
P_00677_RIGHT_MLO_1_MALIGNANT.png	2	IRREGULAR	SPICULATED	5	4	MALIGNANT
P_00741_LEFT_CC_1_MALIGNANT.png	2	ROUND	CIRCUMSCRIBED	4	5	MALIGNANT
P_00741_LEFT_MLO_1_MALIGNANT.png	2	OVAL	ILL_DEFINED	4	3	MALIGNANT
P_00758_LEFT_CC_1_MALIGNANT.png	3	ARCHITECTURAL_DISTORTION	SPICULATED	4	2	MALIGNANT
P_00758_LEFT_MLO_1_MALIGNANT.png	3	ARCHITECTURAL_DISTORTION	SPICULATED	4	2	MALIGNANT
P_00766_LEFT_CC_1_BENIGN.png	3	ARCHITECTURAL_DISTORTION	ILL_DEFINED	4	3	BENIGN
P_00766_LEFT_MLO_1_BENIGN.png	3	ARCHITECTURAL_DISTORTION	ILL_DEFINED-SPICULATED	4	3	BENIGN
P_00773_LEFT_CC_1_MALIGNANT.png	4	ARCHITECTURAL_DISTORTION	SPICULATED	4	2	MALIGNANT
P_00773_LEFT_MLO_1_MALIGNANT.png	4	ARCHITECTURAL_DISTORTION	SPICULATED	4	2	MALIGNANT
P_00788_RIGHT_MLO_1_BENIGN.png	1	LOBULATED	ILL_DEFINED	4	3	BENIGN
P_00813_RIGHT_MLO_1_MALIGNANT.png	1	ROUND	ILL_DEFINED	4	3	MALIGNANT
P_00820_LEFT_CC_1_MALIGNANT.png	3	IRREGULAR	SPICULATED	5	5	MALIGNANT
P_00820_RIGHT_CC_1_BENIGN.png	3	OVAL	CIRCUMSCRIBED	3	5	BENIGN
P_00820_RIGHT_MLO_1_BENIGN.png	3	OVAL	CIRCUMSCRIBED	3	5	BENIGN
P_00837_RIGHT_CC_1_BENIGN.png	4	OVAL	CIRCUMSCRIBED	4	4	BENIGN
P_00837_RIGHT_MLO_1_BENIGN.png	4	OVAL	CIRCUMSCRIBED	4	4	BENIGN
P_00875_RIGHT_CC_1_MALIGNANT.png	2	IRREGULAR	SPICULATED	5	3	MALIGNANT
P_00875_RIGHT_MLO_1_MALIGNANT.png	2	IRREGULAR	SPICULATED	5	3	MALIGNANT
P_00882_RIGHT_CC_1_BENIGN.png	2	LOBULATED	CIRCUMSCRIBED	4	5	BENIGN
P_00882_RIGHT_MLO_1_BENIGN.png	2	LOBULATED	CIRCUMSCRIBED	4	5	BENIGN
P_00893_LEFT_MLO_1_BENIGN_WITHOUT_CALLBACK.png	3	OVAL	ILL_DEFINED	3	5	BENIGN_WITHOUT_CALLBACK
P_00924_RIGHT_CC_1_BENIGN_WITHOUT_CALLBACK.png	1	LOBULATED-LYMPH_NODE	CIRCUMSCRIBED	2	3	BENIGN_WITHOUT_CALLBACK
P_00932_LEFT_MLO_1_MALIGNANT.png	2	OVAL	ILL_DEFINED	4	3	MALIGNANT
P_00942_LEFT_CC_1_MALIGNANT.png	2	IRREGULAR	SPICULATED	5	5	MALIGNANT
P_00947_RIGHT_CC_1_MALIGNANT.png	1	LOBULATED	CIRCUMSCRIBED	5	5	MALIGNANT
P_00947_RIGHT_MLO_1_MALIGNANT.png	1	LOBULATED	CIRCUMSCRIBED	5	5	MALIGNANT
P_00951_LEFT_CC_1_BENIGN_WITHOUT_CALLBACK.png	1	ARCHITECTURAL_DISTORTION	SPICULATED	4	5	BENIGN_WITHOUT_CALLBACK
P_00951_RIGHT_CC_1_MALIGNANT.png	1	IRREGULAR	SPICULATED	5	5	MALIGNANT
P_00951_RIGHT_MLO_1_MALIGNANT.png	1	OVAL	SPICULATED	5	5	MALIGNANT
P_00969_LEFT_CC_1_BENIGN.png	3	ROUND	CIRCUMSCRIBED	3	3	BENIGN
P_00969_LEFT_CC_3_MALIGNANT.png	3	ARCHITECTURAL_DISTORTION	N/A	4	2	MALIGNANT
P_00969_LEFT_MLO_1_BENIGN.png	3	ROUND	CIRCUMSCRIBED	3	3	BENIGN
P_00969_LEFT_MLO_4_MALIGNANT.png	3	ARCHITECTURAL_DISTORTION	N/A	4	2	MALIGNANT
P_00979_LEFT_CC_1_BENIGN.png	3	IRREGULAR	SPICULATED	4	1	BENIGN
P_00979_LEFT_MLO_1_BENIGN.png	3	IRREGULAR	SPICULATED	4	1	BENIGN
P_00980_LEFT_CC_1_BENIGN.png	2	LOBULATED	CIRCUMSCRIBED	3	3	BENIGN
P_00980_LEFT_MLO_1_BENIGN.png	2	LOBULATED	CIRCUMSCRIBED	3	3	BENIGN
P_00986_LEFT_MLO_1_MALIGNANT.png	4	IRREGULAR	SPICULATED	5	4	MALIGNANT
P_00987_LEFT_CC_1_MALIGNANT.png	4	OVAL	ILL_DEFINED	5	5	MALIGNANT
P_00987_LEFT_MLO_1_MALIGNANT.png	4	LOBULATED	ILL_DEFINED	5	4	MALIGNANT
P_01044_LEFT_MLO_1_MALIGNANT.png	2	IRREGULAR	SPICULATED	5	4	MALIGNANT
P_01068_RIGHT_MLO_1_MALIGNANT.png	2	LOBULATED	ILL_DEFINED	4	5	MALIGNANT
P_01090_LEFT_CC_1_BENIGN.png	1	ROUND	CIRCUMSCRIBED	3	5	BENIGN
P_01090_LEFT_CC_2_BENIGN.png	1	ROUND	CIRCUMSCRIBED	3	5	BENIGN
P_01090_LEFT_CC_3_BENIGN.png	1	LOBULATED	CIRCUMSCRIBED	3	5	BENIGN
P_01090_LEFT_MLO_1_BENIGN.png	1	ROUND	CIRCUMSCRIBED	2	5	BENIGN
P_01090_LEFT_MLO_2_BENIGN.png	1	OVAL	CIRCUMSCRIBED	3	5	BENIGN
P_01090_LEFT_MLO_3_BENIGN.png	1	LOBULATED	CIRCUMSCRIBED	3	5	BENIGN
P_01090_LEFT_MLO_4_BENIGN.png	1	ROUND	CIRCUMSCRIBED	3	5	BENIGN
P_01090_RIGHT_MLO_1_BENIGN.png	1	ROUND	CIRCUMSCRIBED	3	5	BENIGN
P_01101_LEFT_CC_1_BENIGN.png	2	LOBULATED	ILL_DEFINED	3	5	BENIGN
P_01106_LEFT_MLO_1_BENIGN.png	1	LOBULATED	CIRCUMSCRIBED	3	5	BENIGN
P_01110_RIGHT_CC_1_MALIGNANT.png	4	ARCHITECTURAL_DISTORTION	SPICULATED	5	2	MALIGNANT
P_01114_RIGHT_MLO_1_MALIGNANT.png	3	IRREGULAR	SPICULATED	5	1	MALIGNANT
P_01119_LEFT_CC_1_MALIGNANT.png	3	IRREGULAR	SPICULATED	5	5	MALIGNANT
P_01119_LEFT_MLO_1_MALIGNANT.png	3	IRREGULAR	SPICULATED	5	5	MALIGNANT
P_01140_LEFT_CC_1_MALIGNANT.png	2	IRREGULAR	SPICULATED	4	3	MALIGNANT
P_01140_LEFT_MLO_1_MALIGNANT.png	2	IRREGULAR	SPICULATED	4	3	MALIGNANT
P_01145_LEFT_MLO_1_BENIGN_WITHOUT_CALLBACK.png	2	ROUND	SPICULATED	3	4	BENIGN_WITHOUT_CALLBACK
P_01167_LEFT_MLO_1_MALIGNANT.png	2	IRREGULAR	SPICULATED	4	2	MALIGNANT
P_01192_LEFT_CC_1_BENIGN.png	3	ARCHITECTURAL_DISTORTION	ILL_DEFINED	4	2	BENIGN
P_01192_LEFT_MLO_1_BENIGN.png	3	ARCHITECTURAL_DISTORTION	ILL_DEFINED	4	2	BENIGN
P_01204_RIGHT_CC_1_MALIGNANT.png	1	IRREGULAR	SPICULATED	5	5	MALIGNANT
P_01204_RIGHT_MLO_1_MALIGNANT.png	1	IRREGULAR	SPICULATED	5	5	MALIGNANT
P_01210_RIGHT_MLO_1_MALIGNANT.png	2	IRREGULAR	ILL_DEFINED	4	4	MALIGNANT
P_01213_LEFT_CC_1_MALIGNANT.png	2	LOBULATED	ILL_DEFINED	4	3	MALIGNANT
P_01213_LEFT_MLO_1_MALIGNANT.png	2	LOBULATED	ILL_DEFINED	4	3	MALIGNANT
P_01235_RIGHT_MLO_1_MALIGNANT.png	2	IRREGULAR	SPICULATED	5	5	MALIGNANT
P_01254_RIGHT_CC_1_BENIGN.png	2	LOBULATED	CIRCUMSCRIBED	3	4	BENIGN
P_01254_RIGHT_MLO_1_BENIGN.png	2	LOBULATED	CIRCUMSCRIBED	4	3	BENIGN
P_01257_RIGHT_CC_1_BENIGN.png	2	LOBULATED	ILL_DEFINED	4	4	BENIGN
P_01257_RIGHT_MLO_1_BENIGN.png	2	LOBULATED	ILL_DEFINED	4	4	BENIGN
P_01277_RIGHT_CC_1_MALIGNANT.png	1	IRREGULAR	ILL_DEFINED	4	4	MALIGNANT
P_01277_RIGHT_MLO_1_MALIGNANT.png	1	IRREGULAR	ILL_DEFINED	4	4	MALIGNANT
P_01294_RIGHT_CC_1_MALIGNANT.png	2	LOBULATED-IRREGULAR	SPICULATED	5	5	MALIGNANT
P_01294_RIGHT_MLO_1_MALIGNANT.png	2	IRREGULAR	SPICULATED	5	5	MALIGNANT
P_01307_RIGHT_CC_1_BENIGN.png	3	OVAL	CIRCUMSCRIBED	3	5	BENIGN
P_01307_RIGHT_MLO_1_BENIGN.png	3	ROUND	CIRCUMSCRIBED	3	5	BENIGN
P_01316_RIGHT_CC_1_BENIGN.png	2	OVAL	CIRCUMSCRIBED	4	4	BENIGN
P_01316_RIGHT_MLO_1_BENIGN.png	2	ROUND	CIRCUMSCRIBED	4	4	BENIGN
P_01322_RIGHT_CC_1_BENIGN.png	4	ROUND	ILL_DEFINED	4	3	BENIGN
P_01322_RIGHT_MLO_1_BENIGN.png	4	ROUND	ILL_DEFINED	4	3	BENIGN
P_01323_LEFT_CC_1_MALIGNANT.png	2	IRREGULAR	ILL_DEFINED	4	4	MALIGNANT
P_01323_LEFT_MLO_1_MALIGNANT.png	2	IRREGULAR	ILL_DEFINED	4	4	MALIGNANT
P_01331_LEFT_CC_1_BENIGN_WITHOUT_CALLBACK.png	2	IRREGULAR	SPICULATED	3	3	BENIGN_WITHOUT_CALLBACK
P_01331_LEFT_MLO_1_BENIGN_WITHOUT_CALLBACK.png	2	IRREGULAR	SPICULATED	3	3	BENIGN_WITHOUT_CALLBACK
P_01333_LEFT_CC_1_MALIGNANT.png	2	IRREGULAR	SPICULATED	5	3	MALIGNANT
P_01333_LEFT_MLO_1_MALIGNANT.png	2	IRREGULAR	SPICULATED	5	3	MALIGNANT
P_01347_RIGHT_CC_1_MALIGNANT.png	4	IRREGULAR	SPICULATED	5	3	MALIGNANT
P_01347_RIGHT_MLO_1_MALIGNANT.png	4	IRREGULAR	SPICULATED	5	3	MALIGNANT
P_01381_RIGHT_CC_1_BENIGN_WITHOUT_CALLBACK.png	2	ASYMMETRIC_BREAST_TISSUE	N/A	3	5	BENIGN_WITHOUT_CALLBACK
P_01381_RIGHT_MLO_1_BENIGN_WITHOUT_CALLBACK.png	2	ASYMMETRIC_BREAST_TISSUE	N/A	3	5	BENIGN_WITHOUT_CALLBACK
P_01395_RIGHT_CC_1_BENIGN.png	1	LOBULATED	CIRCUMSCRIBED	3	5	BENIGN
P_01395_RIGHT_MLO_1_BENIGN.png	1	LOBULATED	CIRCUMSCRIBED	3	4	BENIGN
P_01416_RIGHT_CC_1_BENIGN.png	1	LOBULATED	CIRCUMSCRIBED	4	5	BENIGN
P_01416_RIGHT_MLO_1_BENIGN.png	1	LOBULATED	CIRCUMSCRIBED	4	5	BENIGN
P_01489_RIGHT_MLO_1_MALIGNANT.png	3	IRREGULAR	SPICULATED	5	5	MALIGNANT
P_01502_LEFT_CC_1_BENIGN.png	2	OVAL	ILL_DEFINED	4	3	BENIGN
P_01502_LEFT_MLO_1_BENIGN.png	2	OVAL	CIRCUMSCRIBED	4	5	BENIGN
P_01510_RIGHT_MLO_1_BENIGN.png	4	ROUND	CIRCUMSCRIBED	4	2	BENIGN
P_01512_LEFT_CC_1_BENIGN.png	3	OVAL	ILL_DEFINED	4	3	BENIGN
P_01512_LEFT_MLO_1_BENIGN.png	3	OVAL	ILL_DEFINED	4	3	BENIGN
P_01518_LEFT_CC_1_BENIGN.png	4	ARCHITECTURAL_DISTORTION	SPICULATED	4	1	BENIGN
P_01518_LEFT_MLO_1_BENIGN.png	4	ARCHITECTURAL_DISTORTION	SPICULATED	4	1	BENIGN
P_01534_RIGHT_CC_1_MALIGNANT.png	3	LOBULATED	CIRCUMSCRIBED	4	5	MALIGNANT
P_01534_RIGHT_MLO_1_MALIGNANT.png	3	LOBULATED	CIRCUMSCRIBED	4	5	MALIGNANT
P_01539_RIGHT_CC_1_BENIGN.png	2	IRREGULAR	ILL_DEFINED	4	5	BENIGN
P_01539_RIGHT_MLO_1_BENIGN.png	2	IRREGULAR	ILL_DEFINED	4	5	BENIGN
P_01546_LEFT_CC_1_MALIGNANT.png	3	OVAL	ILL_DEFINED	4	3	MALIGNANT
P_01546_LEFT_MLO_1_MALIGNANT.png	3	IRREGULAR	ILL_DEFINED	4	1	MALIGNANT
P_01551_LEFT_CC_1_BENIGN.png	2	IRREGULAR	ILL_DEFINED	0	3	BENIGN
P_01551_LEFT_MLO_1_BENIGN.png	2	IRREGULAR	ILL_DEFINED	0	3	BENIGN
P_01558_RIGHT_CC_1_MALIGNANT.png	2	IRREGULAR	ILL_DEFINED	5	5	MALIGNANT
P_01558_RIGHT_MLO_1_MALIGNANT.png	2	IRREGULAR	ILL_DEFINED	5	5	MALIGNANT
P_01566_RIGHT_CC_1_BENIGN.png	3	LOBULATED	CIRCUMSCRIBED	3	4	BENIGN
P_01566_RIGHT_CC_2_BENIGN.png	3	LOBULATED	CIRCUMSCRIBED	3	4	BENIGN
P_01566_RIGHT_MLO_1_BENIGN.png	3	LOBULATED	CIRCUMSCRIBED	3	3	BENIGN
P_01566_RIGHT_MLO_2_BENIGN.png	3	LOBULATED	CIRCUMSCRIBED	3	3	BENIGN
P_01566_RIGHT_MLO_3_BENIGN.png	3	LOBULATED	CIRCUMSCRIBED	3	3	BENIGN
P_01578_LEFT_MLO_1_BENIGN.png	2	LOBULATED	CIRCUMSCRIBED	3	4	BENIGN
P_01590_LEFT_CC_1_BENIGN.png	3	ROUND	ILL_DEFINED	4	3	BENIGN
P_01590_LEFT_MLO_1_BENIGN.png	3	ROUND	ILL_DEFINED	4	3	BENIGN
P_01599_LEFT_CC_1_BENIGN.png	2	LOBULATED	ILL_DEFINED	4	3	BENIGN
P_01599_LEFT_MLO_1_BENIGN.png	2	LOBULATED	ILL_DEFINED	4	3	BENIGN
P_01605_LEFT_CC_2_BENIGN.png	3	LOBULATED	CIRCUMSCRIBED	3	3	BENIGN
P_01614_LEFT_MLO_1_BENIGN.png	2	IRREGULAR	ILL_DEFINED	4	1	BENIGN
P_01617_LEFT_CC_1_MALIGNANT.png	2	IRREGULAR	SPICULATED	5	5	MALIGNANT
P_01617_LEFT_MLO_1_MALIGNANT.png	2	IRREGULAR	SPICULATED	5	5	MALIGNANT
P_01623_RIGHT_CC_1_MALIGNANT.png	3	IRREGULAR	SPICULATED	5	2	MALIGNANT
P_01623_RIGHT_MLO_1_BENIGN.png	3	IRREGULAR	SPICULATED	5	2	BENIGN
P_01640_LEFT_MLO_1_MALIGNANT.png	4	LOBULATED	SPICULATED	5	4	MALIGNANT
P_01651_RIGHT_CC_1_MALIGNANT.png	2	IRREGULAR	SPICULATED	5	5	MALIGNANT
P_01651_RIGHT_MLO_1_MALIGNANT.png	2	IRREGULAR	SPICULATED	5	5	MALIGNANT
P_01661_LEFT_CC_1_MALIGNANT.png	3	IRREGULAR	ILL_DEFINED	4	5	MALIGNANT
P_01661_LEFT_MLO_1_MALIGNANT.png	3	IRREGULAR	ILL_DEFINED	4	5	MALIGNANT
P_01666_RIGHT_CC_1_MALIGNANT.png	2	FOCAL_ASYMMETRIC_DENSITY	ILL_DEFINED	4	3	MALIGNANT
P_01666_RIGHT_MLO_1_MALIGNANT.png	2	FOCAL_ASYMMETRIC_DENSITY	ILL_DEFINED	4	3	MALIGNANT
P_01697_LEFT_MLO_1_BENIGN.png	2	OVAL	ILL_DEFINED	3	3	BENIGN
P_01716_RIGHT_CC_1_BENIGN.png	3	OVAL	CIRCUMSCRIBED	4	3	BENIGN
P_01716_RIGHT_MLO_1_BENIGN.png	3	OVAL	CIRCUMSCRIBED	4	3	BENIGN
P_01719_RIGHT_CC_1_MALIGNANT.png	3	OVAL	ILL_DEFINED	4	2	MALIGNANT
P_01719_RIGHT_MLO_1_MALIGNANT.png	3	OVAL	ILL_DEFINED	4	3	MALIGNANT
P_01726_RIGHT_CC_1_BENIGN.png	1	ROUND	CIRCUMSCRIBED	4	5	BENIGN
P_01726_RIGHT_MLO_1_BENIGN.png	1	OVAL	CIRCUMSCRIBED	4	5	BENIGN
P_01741_LEFT_CC_1_MALIGNANT.png	2	ROUND	SPICULATED	4	5	MALIGNANT
P_01741_LEFT_MLO_1_MALIGNANT.png	2	IRREGULAR	ILL_DEFINED	4	5	MALIGNANT
P_01778_RIGHT_CC_1_MALIGNANT.png	2	IRREGULAR	SPICULATED	5	5	MALIGNANT
P_01796_LEFT_CC_1_BENIGN.png	4	ARCHITECTURAL_DISTORTION	SPICULATED	4	1	BENIGN
P_01796_LEFT_MLO_1_BENIGN.png	4	ARCHITECTURAL_DISTORTION	SPICULATED	4	1	BENIGN
P_01797_LEFT_CC_1_BENIGN.png	2	OVAL	ILL_DEFINED	4	4	BENIGN
P_01797_LEFT_MLO_1_BENIGN.png	2	OVAL	ILL_DEFINED	4	4	BENIGN
P_01800_LEFT_CC_1_MALIGNANT.png	4	IRREGULAR	ILL_DEFINED	2	2	MALIGNANT
P_01800_RIGHT_CC_1_BENIGN.png	4	IRREGULAR-ARCHITECTURAL_DISTORTION	SPICULATED	3	3	BENIGN
P_01815_RIGHT_CC_1_MALIGNANT.png	3	IRREGULAR	ILL_DEFINED	4	1	MALIGNANT
P_01815_RIGHT_MLO_1_MALIGNANT.png	3	IRREGULAR	ILL_DEFINED	4	2	MALIGNANT
P_01825_RIGHT_CC_1_BENIGN_WITHOUT_CALLBACK.png	2	OVAL	CIRCUMSCRIBED	3	3	BENIGN_WITHOUT_CALLBACK
P_01833_RIGHT_MLO_1_MALIGNANT.png	2	IRREGULAR	ILL_DEFINED	5	5	MALIGNANT
P_01865_LEFT_MLO_1_MALIGNANT.png	2	IRREGULAR	ILL_DEFINED	4	2	MALIGNANT
P_01912_RIGHT_CC_1_MALIGNANT.png	3	IRREGULAR	SPICULATED	5	4	MALIGNANT
P_01912_RIGHT_MLO_1_MALIGNANT.png	3	IRREGULAR	SPICULATED	5	4	MALIGNANT
