# Supplementary material for: On the classification of simple and complex biological images using Krawtchouk moments and Generalized pseudo-Zernike moments: a case study with fly wing images and breast cancer mammograms
Source: PeerJ Comput Sci. 2021 Sep 9;7:e698. doi: 10.7717/peerj-cs.698 (PMC8444072; doi:10.7717/peerj-cs.698)
Supplement: Supplemental Information 5 [file peerj-cs-07-698-s005.zip › Supplemental File - Problem 2 Code and Data/expert_combine.r]

########################################

#Incorporating expert feature data set

########################################


#the expert feature data set prepared by JY
meta <- read.csv(file="cbis-ddsm_meta.csv")

#prediction result from GUIDE as input
metapred <- read.table(file="magic.fitted",header=T)

#allsamples file from expert_features.r
allsamples <- read.table("cbis_guide_rownames.txt")
meta.id <- sapply(1:nrow(meta), function(k) grep(meta[k,1], rownames(allsamples)))

meta.id <- sapply(1:nrow(allsamples), function(k) grep(rownames(allsamples)[k], meta[,1]))


allsamples.meta <- data.frame(allsamples, meta[meta.id,])

allsamples.meta <- allsamples.meta[,-5]


mergedat <- data.frame(allsamples.meta, metapred)

mergedat <- mergedat[,c("cancer","P.MALIGNANT.","breast_density",

"mass.shape", "mass.margins", "assessment","subtlety","train")]

colnames(mergedat)[2:3] <- c("prob.malignant","breast.density")


#write to a file

#this file is used to make the final GUIDE prediction 

write.csv(mergedat, file="mergedat.csv", quote=FALSE, row.names=FALSE)


############

#THE END

############
