# Supplementary material for: On the classification of simple and complex biological images using Krawtchouk moments and Generalized pseudo-Zernike moments: a case study with fly wing images and breast cancer mammograms
Source: PeerJ Comput Sci. 2021 Sep 9;7:e698. doi: 10.7717/peerj-cs.698 (PMC8444072; doi:10.7717/peerj-cs.698)
Supplement: Supplemental Information 5 [file peerj-cs-07-698-s005.zip › Supplemental File - Problem 2 Code and Data/getExpert.bash]

mv result_261/* .
Rscript expert_features.r 261
./guide < magic.in

Rscript expert_combine.r
./guide < mergedat_without_both.in
./guide < mergedat_without_prob.in
./guide < mergedat_without_birads.in
./guide < mergedat_use_both.in

mv *261.txt *.out *.tex *.fitted cbis_guide_rownames.csv cbis_guide_rownames.txt $

mv result_3/* .
Rscript expert_features.r 3
./guide < magic.in

Rscript expert_combine.r 
./guide < mergedat_without_both.in
./guide < mergedat_without_prob.in
./guide < mergedat_without_birads.in
./guide < mergedat_use_both.in

mv *3.txt *.out *.tex *.fitted cbis_guide_rownames.csv cbis_guide_rownames.txt mergedat.csv cbis_guide.csv result_3/


mv result_303/* .
Rscript expert_features.r 303
./guide < magic.in

Rscript expert_combine.r 
./guide < mergedat_without_both.in
./guide < mergedat_without_prob.in
./guide < mergedat_without_birads.in
./guide < mergedat_use_both.in

mv *303.txt *.out *.tex *.fitted cbis_guide_rownames.csv cbis_guide_rownames.txt mergedat.csv cbis_guide.csv result_303/


mv result_399/* .
Rscript expert_features.r 399
./guide < magic.in

Rscript expert_combine.r 
./guide < mergedat_without_both.in
./guide < mergedat_without_prob.in
./guide < mergedat_without_birads.in
./guide < mergedat_use_both.in

mv *399.txt *.out *.tex *.fitted cbis_guide_rownames.csv cbis_guide_rownames.txt mergedat.csv cbis_guide.csv result_399/


mv result_440/* .
Rscript expert_features.r 440
./guide < magic.in

Rscript expert_combine.r 
./guide < mergedat_without_both.in
./guide < mergedat_without_prob.in
./guide < mergedat_without_birads.in
./guide < mergedat_use_both.in

mv *440.txt *.out *.tex *.fitted cbis_guide_rownames.csv cbis_guide_rownames.txt mergedat.csv cbis_guide.csv result_440/


mv result_474/* .
Rscript expert_features.r 474
./guide < magic.in

Rscript expert_combine.r 
./guide < mergedat_without_both.in
./guide < mergedat_without_prob.in
./guide < mergedat_without_birads.in
./guide < mergedat_use_both.in

mv *474.txt *.out *.tex *.fitted cbis_guide_rownames.csv cbis_guide_rownames.txt mergedat.csv cbis_guide.csv result_474/


mv result_564/* .
Rscript expert_features.r 564
./guide < magic.in

Rscript expert_combine.r 
./guide < mergedat_without_both.in
./guide < mergedat_without_prob.in
./guide < mergedat_without_birads.in
./guide < mergedat_use_both.in

mv *564.txt *.out *.tex *.fitted cbis_guide_rownames.csv cbis_guide_rownames.txt mergedat.csv cbis_guide.csv result_564/


mv result_657/* .
Rscript expert_features.r 657
./guide < magic.in

Rscript expert_combine.r 
./guide < mergedat_without_both.in
./guide < mergedat_without_prob.in
./guide < mergedat_without_birads.in
./guide < mergedat_use_both.in

mv *657.txt *.out *.tex *.fitted cbis_guide_rownames.csv cbis_guide_rownames.txt mergedat.csv cbis_guide.csv result_657/


mv result_705/* .
Rscript expert_features.r 705
./guide < magic.in

Rscript expert_combine.r 
./guide < mergedat_without_both.in
./guide < mergedat_without_prob.in
./guide < mergedat_without_birads.in
./guide < mergedat_use_both.in

mv *705.txt *.out *.tex *.fitted cbis_guide_rownames.csv cbis_guide_rownames.txt mergedat.csv cbis_guide.csv result_705/


mv result_744/* .
Rscript expert_features.r 744
./guide < magic.in

Rscript expert_combine.r 
./guide < mergedat_without_both.in
./guide < mergedat_without_prob.in
./guide < mergedat_without_birads.in
./guide < mergedat_use_both.in

mv *744.txt *.out *.tex *.fitted cbis_guide_rownames.csv cbis_guide_rownames.txt mergedat.csv cbis_guide.csv result_744/
