# Supplementary material for: On the classification of simple and complex biological images using Krawtchouk moments and Generalized pseudo-Zernike moments: a case study with fly wing images and breast cancer mammograms
Source: PeerJ Comput Sci. 2021 Sep 9;7:e698. doi: 10.7717/peerj-cs.698 (PMC8444072; doi:10.7717/peerj-cs.698)
Supplement: Supplemental Information 5 [file peerj-cs-07-698-s005.zip › Supplemental File - Problem 2 Code and Data/important_without_birads.in]

GUIDE       (do not edit this file unless you know what you are doing)
  35.2      (version of GUIDE that generated this file)
 2          (1=model fitting, 2=importance or DIF scoring, 3=data conversion)
"important_without_birads.out"  (name of output file)
 1          (1=classification, 2=regression, 3=propensity score grouping)
 1          (1=univariate and interaction splits, 2=skip interactions)
"mergedat_without_birads.DSC"  (name of data description file)
  0.05000   (probability of Type I error)
 2          (1=unit misclassification costs, 2=other)
"cost.txt"  (name of misclassification cost file)
 2          (1=split point from quantiles, 2=use exhaustive search)
 1          (1=default max. number of split levels, 2=specify no. in next line)
 1          (1=default min. node size, 2=specify min. value in next line)
 1          (1=do not create description file for selected variables, 2=create the file)
 1          (1=create file for importance scores, 2=do not create)
"important_scores_without_birads.txt" (file name for importance scores)
 1          (rank of top variable to split root node)
