# Supplementary material for: On the classification of simple and complex biological images using Krawtchouk moments and Generalized pseudo-Zernike moments: a case study with fly wing images and breast cancer mammograms
Source: PeerJ Comput Sci. 2021 Sep 9;7:e698. doi: 10.7717/peerj-cs.698 (PMC8444072; doi:10.7717/peerj-cs.698)
Supplement: Supplemental Information 5 [file peerj-cs-07-698-s005.zip › Supplemental File - Problem 2 Code and Data/mergedat_without_prob.DSC]

mergedat.csv
NA
2
1 cancer d
2 prob.malignant x
3 breast.density c 
4 mass.shape c
5 mass.margin c
6 assessment c
7 subtlety c
8 train w
